# Supplementary material for: Pathways to “5-a-day”: modeling the health impacts and environmental footprints of meeting the target for fruit and vegetable intake in the United Kingdom
Source: Am J Clin Nutr. 2021 Apr 19;114(2):530–9. doi: 10.1093/ajcn/nqab076 (PMC8326030; doi:10.1093/ajcn/nqab076)
Supplement: nqab076_Supplemental_Files [file nqab076_supplemental_files.zip]

Archive with 2 entries (2 files):
- Online Supporting Material 20210203.docx
- Supplementary Data 1 (part of OSM).xlsx
