# Supplementary material for: Pathways to “5-a-day”: modeling the health impacts and environmental footprints of meeting the target for fruit and vegetable intake in the United Kingdom
Source: Am J Clin Nutr. 2021 Apr 19;114(2):530–9. doi: 10.1093/ajcn/nqab076 (PMC8326030; doi:10.1093/ajcn/nqab076)
Supplement: nqab076_Supplemental_Files [file nqab076_supplemental_files.zip › Supplementary Data 1 (part of OSM).xlsx]

## Sheet: File information
	Supplementary Data 1
	Pathways to “5-a-day”: modeling the health impacts and environmental footprints of meeting the target for fruit and vegetable intake in the United Kingdom, Patricia Eustachio Colombo et al.
	1a	Trade data used for the calculations.
	1b	References for the trade data.
	2a	Environmental footprints used to quantify climate impacts and water footprints of observed and optimized diets.
	2b	References for the environmental footprints.
	3	Average prices used for calculating diet cost of observed and optimized diets.
	4a	Amount of each of the 265 food groups in the observed diet in the United Kingdom.
	4b	Amount of each of the 265 food groups in the F&V-ALL Pathway.
	4c	Amount of each of the 265 food groups in the VEG-ALL Pathway.
	4d	Amount of each of the 265 food groups in the F&V-UK Pathway.
	4d	Amount of each of the 265 food groups in the VEG-UK Pathway.

## Sheet: 1a. Trade data
F&V-type or sub-food group	% imported	Source
Apples	0.64	(ref 1)
Apricots	1	(ref 2)
Bananas	1	(ref 2)
Bilberries	0.2	(ref 2)
Blackberries	0.2	(ref 2)
Blackcurrants	0.2	(ref 2)
Blueberries	1	(ref 2)
Breadfruit	1	(ref 1)
Canned fruit	1	(ref 1)
Cherries	0.81	(ref 2)
Cranberries	1	(ref 1)
Currants	0.034	(ref 1)
Dates	1	(ref 2)
Figs	1	(ref 2)
Gojiberries	1	(ref 1)
Gooseberries	0.2	(ref 1)
Grapefruit	1	(ref 1)
Grapes	1	(ref 2)
Guava	1	(ref 2)
Kiwi	1	(ref 1)
Lemons	1	(ref 2)
Limes	1	(ref 2)
Loganberries	0.2	(ref 1)
Lychees	1	(ref 1)
Mangoes	1	(ref 2)
Melons	1	(ref 2)
Mixed fruits	0.8	Average of all fruits
Nectarines	1	(ref 2)
Oranges	1	(ref 2)
Papaya	1	(ref 2)
Passion fruit	1	(ref 1)
Peaches	1	(ref 2)
Pears	0.85	(ref 2)
Physalis	1	(ref 2)
Pineapple	1	(ref 2)
Platain	1	(ref 1)
Plums	0.89	(ref 1)
Pomegranate	1	(ref 1)
Prunes	0.2	(ref 1)
Quinces	1	(ref 1)
Raspberries	0.44	(ref 1)
Red currants	0.034	(ref 1)
Rhubarb	0.2	(ref 1)
Sharon fruit	1	(ref 1)
Strawberries	0.33	(ref 2)
Tamarinds	1	(ref 2)
Tangerines	1	(ref 2)
Water melon	1	(ref 1)
Artichoke	1	(ref 2)
Asparagus	0.6768	(ref 1)
Aubergine	1	(ref 1)
Avocado	1	(ref 2)
Baked beans	1	(ref 1)
Bamboo shoots	1	(ref 2)
Bean sprouts	0.3	(ref 2)
Bean and lentil based foods	0.588	(ref 2)
Beetroot	0.3	(ref 2)
Broad beans	0.01	(ref 2)
Broccoli	0.4925	(ref 1)
Brussel sprouts	0.467	(ref 1)
Butternut squash	1	(ref 2)
Cabbage	0.08	(ref 2)
Carrots	0.07	(ref 2)
Cassava	1	(ref 2)
Cauliflower	0.4925	(ref 2)
Celeriac	0.6	(ref 2)
Celery	0.66	(ref 2)
Chicory	0.7	(ref 1)
Chinese leaves	0.4	(ref 2)
Cho-cho	0.4	(ref 2)
Courgettes	0.6631	(ref 1)
Cucumber	0.75	(ref 1)
Endive	0.4	(ref 2)
Fennel	0.3	(ref 1)
Fresh herbs	0.3	(ref 1)
Garlic	1	(ref 2)
Ginger	1	(ref 2)
Gourd	1	(ref 2)
Green beans	0.684	(ref 2)
Horseradish	0.4	(ref 2)
Kohl rabi	0.4	(ref 2)
Leeks	0.31	(ref 1)
Lentils	1	(ref 2)
Lettuce	0.7	(ref 2)
Marrow	0.6	(ref 1)
Mixed leaf salad	0.61	(ref 2)
Mixed vegetables	0.63	Average of all vegetables
Mushrooms	0.54	(ref 2)
Mustard cress	0.4	(ref 2)
Okra	1	(ref 2)
Olives	1	(ref 2)
Onions	0.567	(ref 1)
Other beans	0.42	(ref 2)
Pak choi	0.4	(ref 2)
Parsnips	0.68	(ref 2)
Peas	0	(ref 1)
Peppers	0.89	(ref 2)
Pumpkin	1	(ref 2)
Raddicio	0.4	(ref 1)
Radish	0.3	(ref 2)
Rocket	0.61	(ref 2)
Spinach	0.61	(ref 1)
Swede	0.6	(ref 1)
Sweet potato	1	(ref 1)
Sweetcorn	1	(ref 1)
Swiss chard	0.4	(ref 2)
Tomatoes not raw	0.95	(ref 1)
Tomatoes raw	0.95	(ref 2)
Turnips	0.07	(ref 1)
Water chestnut	1	(ref 2)
Watercress	0.3	(ref 1)
Yams	1	(ref 1)
1% fat milk total	0	(ref 2)
Animal fats total	0.4	(ref 2)
Artificial sweeteners total	1	(ref 2)
Alcoholic soft drinks total	0	(ref 2)
Beers and lagers total	0	(ref 2)
Cider and perry total	0	(ref 2)
Low alcohol & alcohol free beer & lager total	0	(ref 2)
Chocolate breakfast cereals total	1	(ref 2)
Maize based breakfast cereals total	1	(ref 2)
Oat based breakfast cereals total	0.3	(ref 2)
Wheat based breakfast cereals total	0.67	(ref 2)
Brown granary and wheatgerm bread total	0	(ref 2)
Butter total	0.4	(ref 2)
Cheddar cheese total	0	(ref 2)
Cottage cheese total	0	(ref 2)
Other cheese total	0	(ref 2)
Chips purchased including takeaway total	0.1	(ref 2)
Other fried / roast potatoes incl homemade dishes total	0	(ref 2)
Other manufactured potato products fried/baked total	0	(ref 2)
Chocolate milk total	0	(ref 3)
Crisps and savoury snacks total	0.3	(ref 2)
Calcium only or with vitamin d total	0	(ref 2)
Cod liver oil and other fish oils (incl vit a,d,e) total	0	(ref 2)
Evening primrose oil and other plant oils total	0	(ref 2)
Folic acid total	0	(ref 2)
Iron only or with vitamin c total	0	(ref 2)
Minerals (two or more incl multimins) no vitamins total	0	(ref 2)
Multivitamin and/or minerals with omega 3 total	0	(ref 2)
Non-nutrient supplements (incl herbal) total	0	(ref 2)
Other nutrient supplements total	0	(ref 2)
Single vits or mins not folic acid, fe, ca, vit c total	0	(ref 2)
Vitamin c only total	0	(ref 2)
Vitamins (two or more incl multivits) no minerals total	0	(ref 2)
Vitamins and minerals (incl multivits & minerals) total	0	(ref 2)
Manufactured egg products including ready meals total	0	(ref 2)
Other eggs and egg dishes including homemade total	0	(ref 3)
Fruit juice total	1	(ref 2)
Chocolate high fibre breakfast cereals total	0.2	(ref 2)
Oat based high fibre breakfast cereals total	0.3	(ref 2)
Other high fibre breakfast cereals total	0	(ref 2)
Wheat based high fibre breakfast cereals total	0.67	(ref 2)
Ice cream total	0	(ref 2)
Low fat spread not polyunsaturated total	0.6	(ref 2)
Pizza total	1	(ref 2)
Homemade meat pies and pastries total	0.6	(ref 2)
Manufactured meat pies and pastries total	0	(ref 2)
Beverages dry weight total	0	(ref 2)
Nutrition powders and drinks total	0	(ref 2)
Rice manufactured products & ready meals total	1	(ref 2)
Savoury sauces pickles gravies & condiments total	0	(ref 2)
Soup homemade total	0	(ref 2)
Soup manufactured/ retail total	0	(ref 2)
Nuts and seeds total	1	(ref 2)
Manufactured oily fish products incl ready meals total	0	(ref 2)
Other oily fish including homemade dishes total	0	(ref 2)
Other bread total	0	(ref 2)
Other breakfast cereals (not high fibre) total	0	(ref 2)
Block margarine total	0.7	(ref 2)
Cream (including imitation cream) total	0	(ref 2)
Other milk total	0	(ref 3)
Other potato products & dishes - manufactured total	0	(ref 2)
Other potatoes including homemade dishes total	0	(ref 2)
Manufactured canned tuna products incl ready meals total	1	(ref 2)
Manufactured shellfish products incl ready meals total	0	(ref 2)
Manufactured white fish products incl ready meals total	0	(ref 2)
Other canned tuna including homemade dishes total	1	(ref 2)
Other shellfish including homemade dishes total	0	(ref 2)
Other vegetables including homemade dishes - not part of veg	0.6	(ref 2)
Other cereals total	0.3	(ref 2)
Other pasta including homemade dishes total	0	(ref 2)
Other rice including homemade dishes total	1	(ref 2)
Other white fish including homemade dishes total	0	(ref 2)
Rice based breakfast cereals total	1	(ref 2)
Almond milk total	1	(ref 2)
Dairy free cheese total	1	(ref 2)
Less than 1% dairy low fat spread total	0.7	(ref 2)
Less than 1% dairy reduced fat spread total	0.7	(ref 2)
Non dairy cream total	1	(ref 2)
Non dairy desserts total	1	(ref 2)
Non dairy ice cream total	1	(ref 2)
Other non dairy milk total	1	(ref 2)
Soya milk total	1	(ref 2)
Polyunsaturated low fat spread total	0.6	(ref 2)
Polyunsaturated oils total	0.7	(ref 2)
Reduced fat spread (not polyunsaturated) total	0.7	(ref 2)
Reduced fat spread (polyunsaturated) total	0.7	(ref 2)
Semi skimmed milk total	0	(ref 3)
Skimmed milk total	0	(ref 3)
Smoothies 100% fruit and/or juice total	1	(ref 2)
Soft drinks low calorie carbonated total	0	(ref 2)
Soft drinks low calorie concentrated total	0	(ref 2)
Soft drinks low calorie rtd still total	0	(ref 2)
Soft drinks not low calorie carbonated total	0	(ref 2)
Soft drinks not low calorie concentrated total	0	(ref 2)
Soft drinks not low calorie rtd still total	0	(ref 2)
Liqueurs total	1	(ref 2)
Spirits total	0	(ref 2)
Bottled water still or carbonated total	0	(ref 2)
Coffee (made-up weight) total	1	(ref 2)
Herbal tea (made-up weight) total	0	(ref 2)
Tap water only total	0	(ref 2)
Tea (made-up weight) total	1	(ref 2)
Meat alternatives incl ready meals & homemade dish total	0	(ref 2)
Other manufactured vegetable products incl rm total	0	(ref 2)
Other vegetable fats and oils total	0.7	(ref 2)
Pasta manufactured products & ready meals total	0	(ref 2)
White bread (not high fibre; not multiseed bread) total	0	(ref 2)
White fish coated or fried total	0	(ref 2)
Whole milk total	0	(ref 3)
Wholemeal bread total	0	(ref 2)
Fortified wine total	1	(ref 2)
Low alcohol & alcohol free cider & perry total	0	(ref 2)
Low alcohol and alcohol free wine total	1	(ref 2)
Wine total	1	(ref 2)
Dairy desserts homemade total	0.2	(ref 2)
Yogurt total	0	(ref 2)
Fromage frais and dairy desserts manufactured total	0	(ref 2)
Cereal based milk puddings - homemade total	0.2	(ref 2)
Cereal based milk puddings - manufactured total	0.2	(ref 2)
Other cereal based puddings - homemade total	0	(ref 2)
Other cereal based puddings - manufactured total	0	(ref 2)
Sponge puddings - homemade total	0	(ref 2)
Sponge puddings - manufactured total	0	(ref 2)
Preserves total	0	(ref 2)
Sugar total	0	(ref 2)
Sweet spreads fillings and icing total	1	(ref 2)
Biscuits chocolate retail total	0.5	(ref 2)
Biscuits homemade total	0.5	(ref 2)
Biscuits manufactured / retail total	0.5	(ref 2)
Buns cakes & pastries homemade total	0	(ref 2)
Buns cakes & pastries manufactured total	0.2	(ref 2)
Cakes chocolate total	0.3	(ref 2)
Fruit pies homemade total	0.5	(ref 2)
Fruit pies manufactured total	0.5	(ref 2)
Chocolate confectionery total	0.3	(ref 2)
Sugar confectionery total	0	(ref 2)
Manufactured coated chicken / turkey products total	0.281	(ref 3)
Manufactured chicken products incl ready meals total	0.281	(ref 3)
Other chicken / turkey incl homemade recipe dishes total	0.281	(ref 3)
Other bacon and ham including homemade dishes total	0.5	(ref 3)
Ready meals / meal centres based on bacon and ham total	0.5	(ref 3)
Manufactured beef products including ready meals total	0.28	(ref 3)
Other beef & veal including homemade recipe dishes total	0.28	(ref 3)
Burgers and kebabs purchased total	0.28	(ref 3)
Manufactured lamb products including ready meals total	0.25	(ref 3)
Other lamb including homemade recipe dishes total	0.25	(ref 3)
Liver and dishes total	0.26	(ref 3)
Other meat including homemade recipe dishes total	0.28	(ref 3)
Other meat products manufactured incl ready meals total	0.28	(ref 3)
Manufactured pork products including ready meals total	0.5	(ref 3)
Other pork including homemade recipe dishes total	0.5	(ref 3)
Other sausages including homemade dishes total	0.5	(ref 3)
Ready meals based on sausages total	0.5	(ref 3)

## Sheet: 1b. References trade data
Reference number	Source
1	Horticulture statistics 2016 [Internet]. GOV.UK. [cited 2020 Apr 21]. Available from: https://www.gov.uk/government/statistics/horticulture-statistics-2016
2	Scheelbeek P, Green R, Papier K, Knuppel A, Alae-Carew C, Balkwill A, Key TJ, Beral V, Dangour AD. Health impacts and environmental footprints of diets that meet the Eatwell Guide recommendations: analyses of multiple UK studies. BMJ Open. 2020;10:e037554.
3	Data from Food and Agriculture Organization of the United Nations 2013 FAOSTAT Statistical Database htpp://faostat.fao.org/, following methodology in Kastner T, Kastner M, Nonhebel S (2011) Tracing distant environmental impacts of agricultural products from a consumer perspective. Ecol Econ 70:1032–1040 and Kastner T, Erb K-H, Haberl H (2014) Rapid growth in agricultural trade: effects on global …

## Sheet: 2a. Environmental footprints
F&V-type or sub-food group	kg CO2eq/kg product produced in the UK	Source	kg CO2eq/kg imported product	Source	Litres of blue water/kg product produced in the UK	Source	Litres of blue water/kg imported product	Source	kg CO2eq/kg product (weighted value)	Litres of blue water/kg product (weighted value)
Apples	0.502592	(ref 1)	1.00833	(ref 1)	2.0108	(ref 1)	38.9905	(ref 1)	0.826262	25.6778
Apricots	1.81453	Average of other fruits, (ref 1)	2.71545	Average of other fruits, (ref 1)	5.21901	Average of other fruits, (ref 1)	121.117	Average of other fruits, (ref 1)	2.71545	121.117
Bananas	na		0.300765	(ref 1)	na		3.01774	(ref 1)	0.300765	3.01774
Bilberries	2.2	Values for "Other berries", (ref 1)	3.4	Values for "Other berries", (ref 1)	4	Values for "Other berries", (ref 1)	43	Values for "Other berries", (ref 1)	2.44	11.8
Blackberries	2.2	Values for "Other berries", (ref 1)	3.4	Values for "Other berries", (ref 1)	4	Values for "Other berries", (ref 1)	43	Values for "Other berries", (ref 1)	2.44	11.8
Blackcurrants	2.2	Values for "Other berries", (ref 1)	3.4	Values for "Other berries", (ref 1)	4	Values for "Other berries", (ref 1)	43	Values for "Other berries", (ref 1)	2.44	11.8
Blueberries	2.2	Values for "Other berries", (ref 1)	3.4	Values for "Other berries", (ref 1)	4	Values for "Other berries", (ref 1)	43	Values for "Other berries", (ref 1)	3.4	43
Breadfruit	1.81453	Average of other fruits, (ref 1)	2.71545	Average of other fruits, (ref 1)	5.21901	Average of other fruits, (ref 1)	121.117	Average of other fruits, (ref 1)	2.71545	121.117
Canned fruit	3.38973	(ref 1)	3.04435	(ref 1)	15.2915	(ref 1)	124.77	(ref 1)	3.04435	124.77
Cherries	1.81453	Average of other fruits, (ref 1)	2.71545	Average of other fruits, (ref 1)	5.21901	Average of other fruits, (ref 1)	121.117	Average of other fruits, (ref 1)	2.54427	99.0962
Cranberries	2.2	Values for "Other berries", (ref 1)	3.4	Values for "Other berries", (ref 1)	4	Values for "Other berries", (ref 1)	43	Values for "Other berries", (ref 1)	3.4	43
Currants	2.2	Values for "Other berries", (ref 1)	3.4	Values for "Other berries", (ref 1)	4	Values for "Other berries", (ref 1)	43	Values for "Other berries", (ref 1)	2.2408	5.326
Dates	na		2.71545	Average of other fruits, (ref 1)	na		121.117	Average of other fruits, (ref 1)	2.71545	121.117
Figs	na		2.71545	Average of other fruits, (ref 1)			121.117	Average of other fruits, (ref 1)	2.71545	121.117
Gojiberries	na		2.71545	Average of other fruits, (ref 1)			121.117	Average of other fruits, (ref 1)	2.71545	121.117
Gooseberries	2.2	Values for "Other berries", (ref 1)	3.4	Values for "Other berries", (ref 1)	4	Values for "Other berries", (ref 1)	43	Values for "Other berries", (ref 1)	2.2	4
Grapefruit	na		0.8	(ref 1)	na		106	(ref 1)	0.8	106
Grapes	na		2.27364	(ref 1)	na		71.9268	(ref 1)	2.27364	71.9268
Guava	na		2.71545	Average of other fruits, (ref 1)	na		121.117	Average of other fruits, (ref 1)	2.71545	121.117
Kiwi	na		2.71545	Average of other fruits, (ref 1)	na		121.117	Average of other fruits, (ref 1)	2.71545	121.117
Lemons	na		1.9	(ref 1)	na		82	(ref 1)	1.9	82
Limes	na		1.9	Same as lemon, (ref 1)	na		82	Same as lemon, (ref 1)	1.9	82
Loganberries	2.2	Values for "Other berries", (ref 1)	3.4	Values for "Other berries", (ref 1)	4	Values for "Other berries", (ref 1)	43	Values for "Other berries", (ref 1)	2.44	11.8
Lychees	na		2.71545	Average of other fruits, (ref 1)	na		121.117	Average of other fruits, (ref 1)	2.71545	121.117
Mangoes	na		4.57216	(ref 1)	na		658.855	(ref 1)	4.57216	658.855
Melons	na		0.9	(ref 1)	na		11	(ref 1)	0.9	11
Mixed fruits	1.81453	Average of other fruits, (ref 1)	2.71545	Average of other fruits, (ref 1)	5.21901	Average of other fruits, (ref 1)	121.117	Average of other fruits, (ref 1)	2.53526	97.9372
Nectarines	na		1.9	(ref 1)	na		163	(ref 1)	1.9	163
Oranges	na		0.3	(ref 1)	na		216	(ref 1)	0.3	216
Papaya	na		2.71545	Average of other fruits, (ref 1)	na		121.117	Average of other fruits, (ref 1)	2.71545	121.117
Passion fruit	na		2.71545	Average of other fruits, (ref 1)	na		121.117	Average of other fruits, (ref 1)	2.71545	121.117
Peaches	na		1.9	(ref 1)	na		163	(ref 1)	1.9	163
Pears	0.5		1.1	(ref 1)	2		24	(ref 1)	1.01	20.7
Physalis	na		2.71545	Average of other fruits, (ref 1)	na		121.117	Average of other fruits, (ref 1)	2.71545	121.117
Pineapple	na		1.71713	(ref 1)	na		0.219838	(ref 1)	1.71713	0.219838
Platain	na		0.300765	Same as bananas, (ref 1)	na		3.01774	Same as bananas, (ref 1)	0.300765	3.01774
Plums	0.2	(ref 1)	1.2	(ref 1)	2	(ref 1)	24	(ref 1)	1.09	21.58
Pomegranate	na		2.71545	Average of other fruits, (ref 1)	na		121.117	Average of other fruits, (ref 1)	2.71545	121.117
Prunes	0.2	Same as plums (dried), (ref 1)	1.2	Dame as plums (dried), (ref 1)	9	Same as plums (dried), (ref 1)	1051	Dame as plums (dried), (ref 1)	0.4	217.4
Quinces	2.03332	Average of other fruits, (ref 1)	1.99131	Average of other fruits, (ref 1)	28.0279	Average of other fruits, (ref 1)	77.4454	Average of other fruits, (ref 1)	1.99131	77.4454
Raspberries	2.20947	(ref 1)	3.02426	(ref 1)	4.18935	(ref 1)	212.095	(ref 1)	2.56798	95.6677
Red currants	2.2	Values for "Other berries", (ref 1)	3.4	Values for "Other berries", (ref 1)	4	Values for "Other berries", (ref 1)	43	Values for "Other berries", (ref 1)	2.2408	5.326
Rhubarb	1.81453	Average of other fruits, (ref 1)	2.71545	Average of other fruits, (ref 1)	5.21901	Average of other fruits, (ref 1)	121.117	Average of other fruits, (ref 1)	1.99472	28.3986
Sharon fruit	na		2.71545	Average of other fruits, (ref 1)	na		121.117	Average of other fruits, (ref 1)	2.71545	121.117
Strawberries	2.23075	(ref 1)	2.27019	(ref 1)	13.0125	(ref 1)	76.0125	(ref 1)	2.24376	33.8025
Tamarinds	na		2.71545	Average of other fruits, (ref 1)	na		121.117	Average of other fruits, (ref 1)	2.71545	121.117
Tangerines	na		1.1	(ref 1)	na		153	(ref 1)	1.1	153
Water melon	na		0.9	(ref 1)	na		11	(ref 1)	0.9	11
Artichoke	2.03332	Average of other vegetables, (ref 2)	1.99131	Average of other vegetables, (ref 2)	28.0279	Average of other vegetables, (ref 2)	77.4454	Average of other vegetables, (ref 2)	1.99131	77.4454
Asparagus	2.00774	(ref 2)	8.7675	(ref 2)	55.9217	(ref 2)	686.112	(ref 2)	6.58275	482.435
Aubergine	3.5	(ref 2)	3	(ref 2)	2.1	(ref 2)	22.4	(ref 2)	3	22.4
Avocado	na		2.4	(ref 1)	na		824	(ref 1)	2.4	824
Baked beans	1.8	(ref 2)	2.51	(ref 2)	64.9	(ref 2)	64.7	(ref 2)	2.51	64.7
Bamboo shoots	2.03332	Average of other vegetables, (ref 2)	1.99131	Average of other vegetables, (ref 2)	28.0279	Average of other vegetables, (ref 2)	77.4454	Average of other vegetables, (ref 2)	1.99131	77.4454
Bean sprouts	2.03332	Average of other vegetables, (ref 2)	1.99131	Average of other vegetables, (ref 2)	28.0279	Average of other vegetables, (ref 2)	77.4454	Average of other vegetables, (ref 2)	2.02072	42.8532
Bean and lentil based foods	1.9	(ref 2)	2.03	(ref 2)	85.8	(ref 2)	84.3	(ref 2)	1.97644	84.918
Beetroot	2.1994	(ref 2)	2.58263	(ref 2)	9.51497	(ref 2)	55.7024	(ref 2)	2.31437	23.3712
Broad beans	1.37596	(ref 2)	3.69581	(ref 2)	14.4964	(ref 2)	26.0656	(ref 2)	1.39916	14.6121
Broccoli	0.966538	(ref 2)	1.20692	(ref 2)	8.06054	(ref 2)	77.3719	(ref 2)	1.08492	42.1964
Brussel sprouts	0.855962	(ref 2)	1.49862	(ref 2)	9.46421	(ref 2)	56.2371	(ref 2)	1.15608	31.3072
Butternut squash	0.98	Values for "Winter squash", (ref 2)	1.26	Values for "Winter squash", (ref 2)	4.6	Values for "Winter squash", (ref 2)	29	Values for "Winter squash", (ref 2)	1.26	29
Cabbage	0.621346	(ref 2)	0.742941	(ref 2)	7.12423	(ref 2)	9.22718	(ref 2)	0.631073	7.29246
Carrots	1.18452	(ref 2)	1.50839	(ref 2)	5.28397	(ref 2)	48.0155	(ref 2)	1.20719	8.27518
Cassava	na	(ref 4)	1.3	(ref 4)	na	(ref 4)	0	Ref 6	1.3	0
Cauliflower	0.907901	(ref 2)	1.1479	(ref 2)	8.12049	(ref 2)	77.4419	(ref 2)	1.0261	42.2613
Celeriac	2.03332	Average of other vegetables, (ref 2)	1.99131	Average of other vegetables, (ref 2)	28.0279	Average of other vegetables, (ref 2)	77.4454	Average of other vegetables, (ref 2)	2.00812	57.6784
Celery	0.67	(ref 2)	0.96	(ref 2)	2.8	(ref 2)	88.7	(ref 2)	0.8614	59.494
Chicory	1.45	Same as lettuce, (ref 2)	1.72	Same as lettuce, (ref 2)	5.4	Same as lettuce, (ref 2)	41	Same as lettuce, (ref 2)	1.639	30.32
Chinese leaves	2.03332	Average of other vegetables, (ref 2)	1.99131	Average of other vegetables, (ref 2)	28.0279	Average of other vegetables, (ref 2)	77.4454	Average of other vegetables, (ref 2)	2.01652	47.7949
Cho-cho	0.98	Values for "Winter squash" (ref 2)	1.26	Values for "Winter squash" (ref 2)	4.6	Values for "Winter squash" (ref 2)	29	Values for "Winter squash" (ref 2)	1.092	14.36
Courgettes	0.65	(ref 2)	0.91	(ref 2)	2.4	(ref 2)	2.1	(ref 2)	0.822406	2.20107
Cucumber	2.32	(ref 2)	1.76	(ref 2)	1.2	(ref 2)	8.8	(ref 2)	1.9	6.9
Endive	1.45	Same as lettuce, (ref 2)	1.72	Same as lettuce, (ref 2)	5.4	Same as lettuce, (ref 2)	41	Same as lettuce, (ref 2)	1.558	19.64
Fennel	2.03332	Average of other vegetables, (ref 2)	1.99131	Average of other vegetables, (ref 2)	28.0279	Average of other vegetables, (ref 2)	77.4454	Average of other vegetables, (ref 2)	2.02072	42.8532
Fresh herbs	2.03332	Average of other vegetables, (ref 2)	1.99131	Average of other vegetables, (ref 2)	28.0279	Average of other vegetables, (ref 2)	77.4454	Average of other vegetables, (ref 2)	2.02072	42.8532
Garlic	0.920055	Same as onion, (ref 2)	1.2006	Same as onion, (ref 2)	12.0778	Same as onion, (ref 2)	40.0637	Same as onion, (ref 2)	1.2006	40.0637
Ginger	2.03332	Average of other vegetables, (ref 2)	1.99131	Average of other vegetables, (ref 2)	28.0279	Average of other vegetables, (ref 2)	77.4454	Average of other vegetables, (ref 2)	1.99131	77.4454
Gourd	2.03332	Average of other vegetables, (ref 2)	1.99131	Average of other vegetables, (ref 2)	28.0279	Average of other vegetables, (ref 2)	77.4454	Average of other vegetables, (ref 2)	1.99131	77.4454
Green beans	1.15	(ref 1)	5.56	(ref 1)	7.65	(ref 1)	24.38	(ref 1)	4.16644	19.0933
Horseradish	2.03332	Average of other vegetables, (ref 2)	1.99131	Average of other vegetables, (ref 2)	28.0279	Average of other vegetables, (ref 2)	77.4454	Average of other vegetables, (ref 2)	2.01652	47.7949
Kohl rabi	2.03332	Average of other vegetables, (ref 2)	1.99131	Average of other vegetables, (ref 2)	28.0279	Average of other vegetables, (ref 2)	77.4454	Average of other vegetables, (ref 2)	2.01652	47.7949
Leeks	0.920055	Same as onion, (ref 2)	1.2006	Same as onion, (ref 2)	12.0778	Same as onion, (ref 2)	40.0637	Same as onion, (ref 2)	1.00702	20.7534
Lentils	2.19123	(ref 2)	1.9038	(ref 2)	228.406	(ref 2)	227.974	(ref 2)	1.9038	227.974
Lettuce	1.45	(ref 2)	1.72	(ref 2)	5.4	(ref 2)	41	(ref 2)	1.639	30.32
Marrow	0.65	Same as courgette, (ref 2)	0.91	Same as courgette, (ref 2)	2.4	Same as courgette, (ref 2)	2.1	Same as courgette, (ref 2)	0.806	2.22
Mixed leaf salad	1.45	Same as lettuce, (ref 2)	1.72	Same as lettuce, (ref 2)	5.4	Same as lettuce, (ref 2)	41	Same as lettuce, (ref 2)	1.6147	27.116
Mixed vegetables	2.03332	Average of other vegetables, (ref 2)	1.99131	Average of other vegetables, (ref 2)	28.0279	Average of other vegetables, (ref 2)	77.4454	Average of other vegetables, (ref 2)	2.00685	59.161
Mushrooms	2.03332	Average of other vegetables, (ref 2)	1.99131	Average of other vegetables, (ref 2)	28.0279	Average of other vegetables, (ref 2)	77.4454	Average of other vegetables, (ref 2)	2.01064	54.7134
Mustard cress	2.03332	Average of other vegetables, (ref 2)	1.99131	Average of other vegetables, (ref 2)	28.0279	Average of other vegetables, (ref 2)	77.4454	Average of other vegetables, (ref 2)	2.01652	47.7949
Okra	2.03332	Average of other vegetables, (ref 2)	1.99131	Average of other vegetables, (ref 2)	28.0279	Average of other vegetables, (ref 2)	77.4454	Average of other vegetables, (ref 2)	1.99131	77.4454
Olives	2.03332	Average of other vegetables, (ref 2)	1.99131	Average of other vegetables, (ref 2)	28.0279	Average of other vegetables, (ref 2)	77.4454	Average of other vegetables, (ref 2)	1.99131	77.4454
Onions	0.920055	(ref 2)	1.2006	(ref 2)	12.0778	(ref 2)	40.0637	(ref 2)	1.07912	27.9458
Other beans	1.99279	(ref 2)	1.81193	(ref 2)	137.457	(ref 2)	137.134	(ref 2)	1.91683	137.322
Pak choi	2.03332	Average of other vegetables, (ref 2)	1.99131	Average of other vegetables, (ref 2)	28.0279	Average of other vegetables, (ref 2)	77.4454	Average of other vegetables, (ref 2)	2.01652	47.7949
Parsnips	1.18452	Same as carrots, (ref 2)	1.50839	Same as carrots, (ref 2)	5.28397	Same as carrots, (ref 2)	48.0155	Same as carrots, (ref 2)	1.40476	34.3414
Peas	2.32461	(ref 2)	3.36925	(ref 2)	10.2527	(ref 2)	45.1392	(ref 2)	2.32461	10.2527
Peppers	0.64	(ref 2)	2	(ref 2)	2	(ref 2)	2.9	(ref 2)	1.8504	2.801
Pumpkin	0.98	Values for "Winter squash", (ref 2)	1.26	Values for "Winter squash", (ref 2)	4.6	Values for "Winter squash", (ref 2)	29	Values for "Winter squash", (ref 2)	1.26	29
Raddicio	1.45	Same as lettuce, (ref 2)	1.72	Same as lettuce, (ref 2)	5.4	Same as lettuce, (ref 2)	41	Same as lettuce, (ref 2)	1.558	19.64
Radish	2.03332	Average of other vegetables, (ref 2)	1.99131	Average of other vegetables, (ref 2)	28.0279	Average of other vegetables, (ref 2)	77.4454	Average of other vegetables, (ref 2)	2.02072	42.8532
Rocket	1.45	Same as lettuce, (ref 2)	1.72	Same as lettuce, (ref 2)	5.4	Same as lettuce, (ref 2)	41	Same as lettuce, (ref 2)	1.6147	27.116
Spinach	1.3208	(ref 2)	1.59825	(ref 2)	7.08652	(ref 2)	88.2655	(ref 2)	1.49004	56.6057
Swede	1.18452	Same as carrots, (ref 2)	1.50839	Same as carrots, (ref 2)	5.28397	Same as carrots, (ref 2)	48.0155	Same as carrots, (ref 2)	1.37885	30.9229
Sweet potato	na	(ref 4)	0.4	(ref 4)	na	(ref 4)	28	(ref 4)	0.4	28
Sweetcorn	2.02035	(ref 2)	0.241468	(ref 2)	21.2557	(ref 2)	28.5048	(ref 2)	0.241468	28.5048
Swiss chard	1.45	Same as lettuce, (ref 2)	1.72	Same as lettuce, (ref 2)	5.4	Same as lettuce, (ref 2)	41	Same as lettuce, (ref 2)	1.558	19.64
Tomatoes not raw	4.56719	(ref 2)	1.74805	(ref 2)	16.803	(ref 2)	25.426	(ref 2)	1.889	24.9949
Tomatoes raw	12.52	(ref 2)	1.34	(ref 2)	1.6	(ref 2)	12	(ref 2)	1.899	11.48
Turnips	1.18452	Same as carrots, (ref 2)	1.50839	Same as carrots, (ref 2)	5.28397	Same as carrots, (ref 2)	48.0155	Same as carrots, (ref 2)	1.20719	8.27518
Water chestnut	2.03332	Average of other vegetables, (ref 2)	1.99131	Average of other vegetables, (ref 2)	28.0279	Average of other vegetables, (ref 2)	77.4454	Average of other vegetables, (ref 2)	1.99131	77.4454
Watercress	1.45	Same as lettuce, (ref 2)	1.72	Same as lettuce, (ref 2)	5.4	Same as lettuce, (ref 2)	41	Same as lettuce, (ref 2)	1.531	16.08
Yams	na	(ref 4)	0.4	(ref 4)	na	(ref 4)	28	Ref 6	0.4	28
1% fat milk total	2.2	(ref 7)	3.2	(ref 7)	24	(ref 7)	628	(ref 7)	2.44	178.407
Animal fats total	9	(ref 7)	9	(ref 7)	127	(ref 7)	295	(ref 7)	14.31	162
Artificial sweeteners total	0	(ref 7)	3.2	(ref 7)	0	(ref 7)	487	(ref 7)	3.2	487
Alcoholic soft drinks total	0.8	(ref 7)	0	(ref 7)	28	(ref 7)	0	(ref 7)	0.8	28
Beers and lagers total	3.8	(ref 7)	0	(ref 7)	14	(ref 7)	0	(ref 7)	3.8	14
Cider and perry total	0.08	(ref 7)	0	(ref 7)	1	(ref 7)	0	(ref 7)	0.08	1
Low alcohol & alcohol free beer & lager total	3.8	(ref 7)	0	(ref 7)	14	(ref 7)	0	(ref 7)	3.8	14
Chocolate breakfast cereals total	0	(ref 7)	3.03	(ref 7)	0	(ref 7)	779	(ref 7)	3.03	779
Maize based breakfast cereals total	0	(ref 7)	2.64	(ref 7)	0	(ref 7)	124	(ref 7)	2.64	124
Oat based breakfast cereals total	1.34	(ref 7)	1.57	(ref 7)	2	(ref 7)	357	(ref 7)	1.409	108.5
Wheat based breakfast cereals total	1	(ref 7)	1.6	(ref 7)	0	(ref 7)	0	(ref 7)	1.402	0
Brown granary and wheatgerm bread total	0.97	(ref 7)	0	(ref 7)	0	(ref 7)	0	(ref 7)	0.97	0
Butter total	9	(ref 7)	9	(ref 7)	127	(ref 7)	295	(ref 7)	9	194.2
Cheddar cheese total	8.87	(ref 7)	0	(ref 7)	132	(ref 7)	0	(ref 7)	8.87	132
Cottage cheese total	15	(ref 7)	0	(ref 7)	132	(ref 7)	0	(ref 7)	15	132
Other cheese total	8.87	(ref 7)	0	(ref 7)	59	(ref 7)	0	(ref 7)	8.87	59
Chips purchased including takeaway total	1.2	(ref 7)	3.7	(ref 7)	13	(ref 7)	182	(ref 7)	1.45	29.9
Other fried / roast potatoes incl homemade dishes total	3.08	(ref 7)	0	(ref 7)	17	(ref 7)	0	(ref 7)	3.08	17
Other manufactured potato products fried/baked total	1.46	(ref 7)	0	(ref 7)	17	(ref 7)	0	(ref 7)	1.46	17
Chocolate milk total	2.2	(ref 7)	3.2	(ref 7)	24	(ref 7)	628	(ref 7)	2.44	178.407
Crisps and savoury snacks total	1.95	(ref 7)	3.7	(ref 7)	9	(ref 7)	284	(ref 7)	2.475	91.5
Calcium only or with vitamin d total	0	(ref 7)	0	(ref 7)	0	(ref 7)	0	(ref 7)	0.4	1
Cod liver oil and other fish oils (incl vit a,d,e) total	0	(ref 7)	0	(ref 7)	0	(ref 7)	0	(ref 7)	0.4	1
Evening primrose oil and other plant oils total	0	(ref 7)	0	(ref 7)	0	(ref 7)	0	(ref 7)	0.4	1
Folic acid total	0	(ref 7)	0	(ref 7)	0	(ref 7)	0	(ref 7)	0.4	1
Iron only or with vitamin c total	0	(ref 7)	0	(ref 7)	0	(ref 7)	0	(ref 7)	0.4	1
Minerals (two or more incl multimins) no vitamins total	0	(ref 7)	0	(ref 7)	0	(ref 7)	0	(ref 7)	0.4	1
Multivitamin and/or minerals with omega 3 total	0	(ref 7)	0	(ref 7)	0	(ref 7)	0	(ref 7)	0.4	1
Non-nutrient supplements (incl herbal) total	0	(ref 7)	0	(ref 7)	0	(ref 7)	0	(ref 7)	0.4	1
Other nutrient supplements total	0	(ref 7)	0	(ref 7)	0	(ref 7)	0	(ref 7)	4.55	256
Single vits or mins not folic acid, fe, ca, vit c total	0	(ref 7)	0	(ref 7)	0	(ref 7)	0	(ref 7)	0.4	1
Vitamin c only total	0	(ref 7)	0	(ref 7)	0	(ref 7)	0	(ref 7)	0.4	1
Vitamins (two or more incl multivits) no minerals total	0	(ref 7)	0	(ref 7)	0	(ref 7)	0	(ref 7)	0.4	1
Vitamins and minerals (incl multivits & minerals) total	0	(ref 7)	0	(ref 7)	0	(ref 7)	0	(ref 7)	0.4	1
Manufactured egg products including ready meals total	3.51	(ref 7)	0	(ref 7)	4	(ref 7)	0	(ref 7)	3.51	4
Other eggs and egg dishes including homemade total	5.1	(ref 7)	4.7	(ref 7)	39	(ref 7)	578	(ref 7)	5.04	112.32
Fruit juice total	0	(ref 7)	1.01	(ref 7)	0	(ref 7)	157	(ref 7)	1.01	157
Chocolate high fibre breakfast cereals total	0.81	(ref 7)	10.16	(ref 7)	0	(ref 7)	308	(ref 7)	2.68	61.6
Oat based high fibre breakfast cereals total	1.34	(ref 7)	1.57	(ref 7)	2	(ref 7)	357	(ref 7)	1.409	108.5
Other high fibre breakfast cereals total	1.27	(ref 7)	0	(ref 7)	2	(ref 7)	0	(ref 7)	1.27	2
Wheat based high fibre breakfast cereals total	1	(ref 7)	1.6	(ref 7)	0	(ref 7)	342	(ref 7)	1.402	229.14
Ice cream total	3.82	(ref 7)	0	(ref 7)	44	(ref 7)	0	(ref 7)	3.82	44
Low fat spread not polyunsaturated total	3.24	(ref 7)	4.42	(ref 7)	9	(ref 7)	205	(ref 7)	3.948	126.6
Pizza total	0	(ref 7)	3.51	(ref 7)	0	(ref 7)	369	(ref 7)	3.51	369
Homemade meat pies and pastries total	9.52	(ref 7)	16.92	(ref 7)	153	(ref 7)	316	(ref 7)	13.96	250.8
Manufactured meat pies and pastries total	8.63	(ref 7)	0	(ref 7)	209	(ref 7)	0	(ref 7)	8.63	209
Beverages dry weight total	1.8	(ref 7)	0	(ref 7)	119	(ref 7)	0	(ref 7)	1.8	119
Nutrition powders and drinks total	0	(ref 7)	0	(ref 7)	0	(ref 7)	0	(ref 7)	0	1
Rice manufactured products & ready meals total	0	(ref 7)	3.13	(ref 7)	0	(ref 7)	1071	(ref 7)	3.13	1071
Savoury sauces pickles gravies & condiments total	1.54	(ref 7)	0	(ref 7)	27	(ref 7)	0	(ref 7)	1.54	27
Soup homemade total	0.47	(ref 7)	0	(ref 7)	6	(ref 7)	0	(ref 7)	0.47	6
Soup manufactured/ retail total	1.25	(ref 7)	0	(ref 7)	27	(ref 7)	0	(ref 7)	1.25	27
Nuts and seeds total	0	(ref 7)	1.57	(ref 7)	0	(ref 7)	1415	(ref 7)	1.57	1415
Manufactured oily fish products incl ready meals total	4.55	(ref 7)	0	(ref 7)	256	(ref 7)	0	(ref 7)	4.55	256
Other oily fish including homemade dishes total	4.55	(ref 7)	0	(ref 7)	256	(ref 7)	0	(ref 7)	1	0
Other bread total	0.97	(ref 7)	0	(ref 7)	0	(ref 7)	0	(ref 7)	0.97	0
Other breakfast cereals (not high fibre) total	1.27	(ref 7)	0	(ref 7)	2	(ref 7)	0	(ref 7)	1.27	2
Block margarine total	2.73	(ref 7)	4.82	(ref 7)	0	(ref 7)	205	(ref 7)	4.193	143.5
Cream (including imitation cream) total	4.89	(ref 7)	0	(ref 7)	44	(ref 7)	0	(ref 7)	4.89	44
Other milk total	2.2	(ref 7)	3.2	(ref 7)	24	(ref 7)	628	(ref 7)	2.44	178.407
Other potato products & dishes - manufactured total	1.2	(ref 7)	0	(ref 7)	46	(ref 7)	0	(ref 7)	1.2	19
Other potatoes including homemade dishes total	1.2	(ref 7)	0	(ref 7)	19	(ref 7)	0	(ref 7)	1.2	1
Manufactured canned tuna products incl ready meals total	0	(ref 7)	4.55	(ref 7)	0	(ref 7)	0	(ref 7)	4.55	0
Manufactured shellfish products incl ready meals total	24	(ref 7)	0	(ref 7)	142	(ref 7)	0	(ref 7)	24	142
Manufactured white fish products incl ready meals total	4.55	(ref 7)	0	(ref 7)	0	(ref 7)	0	(ref 7)	4.55	142
Other canned tuna including homemade dishes total	0	(ref 7)	4.55	(ref 7)	0	(ref 7)	0	(ref 7)	4.55	0
Other shellfish including homemade dishes total	24	(ref 7)	0	(ref 7)	142	(ref 7)	0	(ref 7)	24	142
Other vegetables including homemade dishes - not part of veg	0.71	(ref 7)	0.5	(ref 7)	15	(ref 7)	55	(ref 7)	0.584	39
Other cereals total	1	(ref 7)	1.6	(ref 7)	0	(ref 7)	342	(ref 7)	1.18	102.6
Other pasta including homemade dishes total	1	(ref 7)	0	(ref 7)	0	(ref 7)	0	(ref 7)	10	293
Other rice including homemade dishes total	0	(ref 7)	3.13	(ref 7)	0	(ref 7)	1071	(ref 7)	3.13	1071
Other white fish including homemade dishes total	4.55	(ref 7)	0	(ref 7)	0	(ref 7)	0	(ref 7)	4.55	0
Rice based breakfast cereals total	0	(ref 7)	2.85	(ref 7)	0	(ref 7)	1009	(ref 7)	2.85	1009
Almond milk total	0	(ref 7)	0.99	(ref 7)	0	(ref 7)	73	(ref 7)	0.99	73
Dairy free cheese total	0	(ref 7)	1.76	(ref 7)	0	(ref 7)	4	(ref 7)	1.76	4
Less than 1% dairy low fat spread total	2.73	(ref 7)	4.82	(ref 7)	0	(ref 7)	205	(ref 7)	4.193	143.5
Less than 1% dairy reduced fat spread total	2.73	(ref 7)	4.82	(ref 7)	0	(ref 7)	205	(ref 7)	4.193	143.5
Non dairy cream total	0	(ref 7)	2.64	(ref 7)	0	(ref 7)	6	(ref 7)	2.64	6
Non dairy desserts total	0	(ref 7)	2.05	(ref 7)	0	(ref 7)	94	(ref 7)	2.05	94
Non dairy ice cream total	0	(ref 7)	2.05	(ref 7)	0	(ref 7)	94	(ref 7)	2.05	94
Other non dairy milk total	0	(ref 7)	2.65	(ref 7)	0	(ref 7)	57	(ref 7)	2.65	57
Soya milk total	0	(ref 7)	0.88	(ref 7)	0	(ref 7)	2	(ref 7)	0.88	2
Polyunsaturated low fat spread total	3.24	(ref 7)	4.82	(ref 7)	9	(ref 7)	205	(ref 7)	4.188	126.6
Polyunsaturated oils total	3.3	(ref 7)	3.72	(ref 7)	0	(ref 7)	336	(ref 7)	3.594	235.2
Reduced fat spread (not polyunsaturated) total	3.24	(ref 7)	4.82	(ref 7)	9	(ref 7)	205	(ref 7)	4.346	146.2
Reduced fat spread (polyunsaturated) total	3.24	(ref 7)	4.82	(ref 7)	9	(ref 7)	205	(ref 7)	4.346	146.2
Semi skimmed milk total	2.2	(ref 7)	3.2	(ref 7)	24	(ref 7)	628	(ref 7)	2.44	178.407
Skimmed milk total	2.2	(ref 7)	3.2	(ref 7)	24	(ref 7)	628	(ref 7)	2.44	178.407
Smoothies 100% fruit and/or juice total	0	(ref 7)	1.05	(ref 7)	0	(ref 7)	54	(ref 7)	1.05	54
Soft drinks low calorie carbonated total	0	(ref 7)	0	(ref 7)	1	(ref 7)	0	(ref 7)	0.4	1
Soft drinks low calorie concentrated total	0	(ref 7)	0	(ref 7)	1	(ref 7)	0	(ref 7)	0.4	1
Soft drinks low calorie rtd still total	0	(ref 7)	0	(ref 7)	1	(ref 7)	0	(ref 7)	0.4	1
Soft drinks not low calorie carbonated total	0	(ref 7)	0	(ref 7)	1	(ref 7)	0	(ref 7)	0.4	1
Soft drinks not low calorie concentrated total	0	(ref 7)	0	(ref 7)	1	(ref 7)	0	(ref 7)	0.4	1
Soft drinks not low calorie rtd still total	0	(ref 7)	0	(ref 7)	1	(ref 7)	0	(ref 7)	0.4	1
Liqueurs total	0	(ref 7)	1	(ref 7)	0	(ref 7)	1	(ref 7)	1	1
Spirits total	1	(ref 7)	0	(ref 7)	1	(ref 7)	0	(ref 7)	1	1
Bottled water still or carbonated total	0.4	(ref 7)	0	(ref 7)	1	(ref 7)	0	(ref 7)	0.4	1
Coffee (made-up weight) total	0	(ref 7)	0.79	(ref 7)	0	(ref 7)	1955	(ref 7)	0.79	1955
Herbal tea (made-up weight) total	0.4	(ref 7)	0	(ref 7)	1	(ref 7)	0	(ref 7)	0.4	1
Tap water only total	1	(ref 7)	0	(ref 7)	1	(ref 7)	0	(ref 7)	1	1
Tea (made-up weight) total	0	(ref 7)	0.33	(ref 7)	0	(ref 7)	221	(ref 7)	0.33	221
Meat alternatives incl ready meals & homemade dish total	3.6	(ref 7)	0	(ref 7)	200	(ref 7)	0	(ref 7)	3.6	200
Other manufactured vegetable products incl rm total	1.6	(ref 7)	0	(ref 7)	7	(ref 7)	0	(ref 7)	1.6	7
Other vegetable fats and oils total	3.3	(ref 7)	5.23	(ref 7)	0	(ref 7)	1219	(ref 7)	4.651	853.3
Pasta manufactured products & ready meals total	1	(ref 7)	0	(ref 7)	0	(ref 7)	0	(ref 7)	1	0
White bread (not high fibre; not multiseed bread) total	0.97	(ref 7)	0	(ref 7)	0	(ref 7)	0	(ref 7)	0.97	0
White fish coated or fried total	3.36	(ref 7)	0	(ref 7)	0	(ref 7)	0	(ref 7)	3.36	0
Whole milk total	2.2	(ref 7)	3.2	(ref 7)	24	(ref 7)	628	(ref 7)	2.44	178.407
Wholemeal bread total	0.97	(ref 7)	0	(ref 7)	0	(ref 7)	0	(ref 7)	0.97	0
Fortified wine total	0	(ref 7)	1	(ref 7)	0	(ref 7)	1	(ref 7)	1	1
Low alcohol & alcohol free cider & perry total	3.8	(ref 7)	0	(ref 7)	1	(ref 7)	0	(ref 7)	3.8	1
Low alcohol and alcohol free wine total	0	(ref 7)	1	(ref 7)	0	(ref 7)	1	(ref 7)	1	1
Wine total	0	(ref 7)	1	(ref 7)	0	(ref 7)	1	(ref 7)	1	1
Dairy desserts homemade total	1.42	(ref 7)	0.93	(ref 7)	22	(ref 7)	319	(ref 7)	1.322	81.4
Yogurt total	2	(ref 7)	0	(ref 7)	31	(ref 7)	0	(ref 7)	2	31
Fromage frais and dairy desserts manufactured total	2	(ref 7)	0	(ref 7)	27	(ref 7)	0	(ref 7)	2	27
Cereal based milk puddings - homemade total	1.63	(ref 7)	3.5	(ref 7)	22	(ref 7)	763	(ref 7)	2.004	170.2
Cereal based milk puddings - manufactured total	1.63	(ref 7)	3.5	(ref 7)	22	(ref 7)	763	(ref 7)	2.004	170.2
Other cereal based puddings - homemade total	0.08	(ref 7)	0	(ref 7)	1	(ref 7)	0	(ref 7)	0.08	1
Other cereal based puddings - manufactured total	4	(ref 7)	0	(ref 7)	26	(ref 7)	0	(ref 7)	4	26
Sponge puddings - homemade total	1.79	(ref 7)	0	(ref 7)	17	(ref 7)	0	(ref 7)	1.79	17
Sponge puddings - manufactured total	1.79	(ref 7)	0	(ref 7)	17	(ref 7)	0	(ref 7)	1.79	17
Preserves total	2.96	(ref 7)	0	(ref 7)	206	(ref 7)	0	(ref 7)	2.96	206
Sugar total	0.32	(ref 7)	0	(ref 7)	1	(ref 7)	0	(ref 7)	0.32	1
Sweet spreads fillings and icing total	0	(ref 7)	7.14	(ref 7)	0	(ref 7)	269	(ref 7)	7.14	269
Biscuits chocolate retail total	0.55	(ref 7)	15.73	(ref 7)	1	(ref 7)	269	(ref 7)	8.14	135
Biscuits homemade total	2.51	(ref 7)	2.08	(ref 7)	26	(ref 7)	376	(ref 7)	2.295	201
Biscuits manufactured / retail total	0.73	(ref 7)	2.88	(ref 7)	0	(ref 7)	285	(ref 7)	1.805	142.5
Buns cakes & pastries homemade total	3.31	(ref 7)	0	(ref 7)	34	(ref 7)	0	(ref 7)	3.31	34
Buns cakes & pastries manufactured total	0.73	(ref 7)	2.48	(ref 7)	0	(ref 7)	330	(ref 7)	1.08	66
Cakes chocolate total	3.31	(ref 7)	2.64	(ref 7)	34	(ref 7)	342	(ref 7)	3.109	126.4
Fruit pies homemade total	1.59	(ref 7)	0.63	(ref 7)	13	(ref 7)	168	(ref 7)	1.11	90.5
Fruit pies manufactured total	0.73	(ref 7)	1.18	(ref 7)	1	(ref 7)	171	(ref 7)	0.955	86
Chocolate confectionery total	0.96	(ref 7)	1.34	(ref 7)	13	(ref 7)	229	(ref 7)	1.074	77.8
Sugar confectionery total	0.32	(ref 7)	0	(ref 7)	1	(ref 7)	0	(ref 7)	0.32	1
Manufactured coated chicken / turkey products total	9.23	(ref 6)	9.9	(ref 4)	77	(ref 5)	660	(ref 4)	9.41	240.85
Manufactured chicken products incl ready meals total	9.23	(ref 6)	9.9	(ref 4)	77	(ref 5)	660	(ref 4)	9.41	240.85
Other chicken / turkey incl homemade recipe dishes total	9.23	(ref 6)	9.9	(ref 4)	77	(ref 5)	660	(ref 4)	9.41	240.85
Other bacon and ham including homemade dishes total	11	(ref 3)	11.66	(ref 4)	103	(ref 3)	1412	(ref 4)	11.34	12.31
Ready meals / meal centres based on bacon and ham total	11	(ref 3)	11.66	(ref 4)	103	(ref 3)	1412	(ref 4)	11.34	12.31
Manufactured beef products including ready meals total	47.23	(ref 6)	68.94	(ref 4)	205	(ref 5)	912	(ref 4)	52.23	367.85
Other beef & veal including homemade recipe dishes total	47.23	(ref 6)	68.94	(ref 4)	205	(ref 5)	912	(ref 4)	52.23	367.85
Burgers and kebabs purchased total	47.23	(ref 6)	68.94	(ref 4)	205	(ref 5)	912	(ref 4)	52.23	367.85
Manufactured lamb products including ready meals total	43	(ref 6)	39.7	(ref 4)	228	(ref 5)	1803	(ref 4)	42.17	625.57
Other lamb including homemade recipe dishes total	43	(ref 6)	39.7	(ref 4)	228	(ref 5)	1803	(ref 4)	42.17	625.57
Liver and dishes total	25.67	(ref 6)	31.9	Average of Global values for meat products, (ref 4)	543.57	Average of values for meat products, (ref 5) and (ref 3)	1007	Average of Global values for meat products, (ref 4)	27.36	669.04
Other meat including homemade recipe dishes total	47.23	(ref 6)	68.94	(ref 4)	205	(ref 5)	912	(ref 4)	52.23	367.85
Other meat products manufactured incl ready meals total	47.23	(ref 6)	68.94	(ref 4)	205	(ref 5)	912	(ref 4)	52.23	367.85
Manufactured pork products including ready meals total	11	(ref 3)	11.66	(ref 4)	103	(ref 3)	1412	(ref 4)	11.34	12.31
Other pork including homemade recipe dishes total	11	(ref 3)	11.66	(ref 4)	103	(ref 3)	1412	(ref 4)	11.34	12.31
Other sausages including homemade dishes total	11	(ref 3)	11.66	(ref 4)	103	(ref 3)	1412	(ref 4)	11.34	12.31
Ready meals based on sausages total	11	(ref 3)	11.66	(ref 4)	103	(ref 3)	1412	(ref 4)	11.34	12.31

## Sheet: 2b. References env. footprints
Reference number	Source
1	Frankowska A, Jeswani HK, Azapagic A. Life cycle environmental impacts of fruits consumption in the UK. J Environ Manage. 2019 Oct 15;248:109111.
2	Frankowska A, Jeswani HK, Azapagic A. Environmental impacts of vegetables consumption in the UK. Sci Total Environ. 2019 Sep 10;682:80–105.
3	Noya I, Aldea X, Gasol CM, González-García S, Amores MJ, Colón J, et al. Carbon and water footprint of pork supply chain in Catalonia: From feed to final products. J Environ Manage. 2016 Apr 15;171:133–43.
4	Nemecek T, Jungbluth N, i Canals LM, Schenck R. Environmental impacts of food consumption and nutrition: where are we and what is next? Int J Life Cycle Assess. 2016 May 1;21(5):607–20.
5	Mekonnen MM, Hoekstra AY. A Global Assessment of the Water Footprint of Farm Animal Products. Ecosystems. 2012 Apr;15(3):401–15
6	Joseph Poore and Thomas Nemecek (from personal communication)
7	Scheelbeek P, Green R, Papier K, Knuppel A, Alae-Carew C, Balkwill A, Key TJ, Beral V, Dangour AD. Health impacts and environmental footprints of diets that meet the Eatwell Guide recommendations: analyses of multiple UK studies. BMJ Open. 2020;10:e037554.

## Sheet: 3. Average price
F&V-type or sub-food group	Average price in £/kg of product
Apples	2.79
Apricots	10.5
Bananas	1.87
Bilberries	13.47
Blackberries	12.86
Blackcurrants	13.47
Blueberries	9.05
Breadfruit	5.38
Canned fruit	2.46
Cherries	10
Cranberries	16.42
Currants	13.47
Dates	7.98
Figs	9.7
Gojiberries	13.47
Gooseberries	7.98
Grapefruit	3.06
Grapes	4.78
Guava	5.38
Kiwi	5.38
Lemons	5.35
Limes	3.55
Loganberries	13.47
Lychees	5.38
Mangoes	2.18
Melons	5.23
Mixed fruits	2.78
Nectarines	3.14
Oranges	2.33
Papaya	1.41
Passion fruit	5.38
Peaches	3.14
Pears	2.69
Physalis	5.38
Pineapple	1.42
Platain	4.95
Plums	4.09
Pomegranate	5.38
Prunes	7.12
Quinces	5.38
Raspberries	13.47
Red currants	13.47
Rhubarb	5.38
Sharon fruit	5.38
Strawberries	5.88
Tamarinds	5.38
Tangerines	2.43
Water melon	0.88
Artichoke	5.8
Asparagus	11.59
Aubergine	1.37
Avocado	3.34
Baked beans	2.6
Bamboo shoots	4.4
Bean sprouts	2.34
Bean and lentil based foods	2.6
Beetroot	2.72
Broad beans	2.2
Broccoli	5.25
Brussel sprouts	3.03
Butternut squash	1.58
Cabbage	0.85
Carrots	1.5
Cassava	4.95
Cauliflower	5.25
Celeriac	1.55
Celery	2.67
Chicory	5.25
Chinese leaves	1.21
Cho-Cho	5.25
Courgettes	2.4
Cucumber	1.72
Endive	7.2
Fennel	7.31
Fresh herbs	14.88
Garlic	4.31
Ginger	3.8
Gourd	2.4
Green beans	6.7
Horseradish	8.5
Kohl rabi	6.7
Leeks	4.67
Lentils	3.09
Lettuce	2.56
Marrow	2.4
Mixed leaf salad	16.31
Mixed vegetables	2.79
Mushrooms	4.39
Mustard cress	15.1
Okra	9.15
Olives	4.4
Onions	1.43
Other beans	1.85
Pak choi	1.21
Parsnips	2.16
Peas	7.39
Peppers	6.33
Pumpkin	1.58
Raddicio	5.25
Radish	4.24
Rocket	16.31
Spinach	5.74
Swede	3
Sweet potato	1
Sweetcorn	2.51
Swiss chard	7.5
Tomatoes not raw	1.66
Tomatoes raw	3.05
Turnips	1.88
Water chestnut	2.6
Watercress	15.1
Yams	5.99
1% fat milk total	0.379
Animal fats total	2.16
Artificial sweeteners total	80
Alcoholic soft drinks total	3.5225
Beers and lagers total	2.50972
Cider and perry total	3.18585
Low alcohol & alcohol free beer & lager total	3.7
Chocolate breakfast cereals total	6.01469
Maize based breakfast cereals total	3.5163
Oat based breakfast cereals total	3.5163
Wheat based breakfast cereals total	5.36191
Brown granary and wheatgerm bread total	1
Butter total	5.65
Cheddar cheese total	7.34
Cottage cheese total	4.39
Other cheese total	8.99
Chips purchased including takeaway total	8
Other fried / roast potatoes incl homemade dishes total	2.29
Other manufactured potato products fried/baked total	2.29
Chocolate milk total	15.92
Crisps and savoury snacks total	11.1
Calcium only or with vitamin d total	16.96
Cod liver oil and other fish oils (incl vit a,d,e) total	22.575
Evening primrose oil and other plant oils total	16.96
Folic acid total	16.96
Iron only or with vitamin c total	16.96
Minerals (two or more incl multimins) no vitamins total	16.96
Multivitamin and/or minerals with omega 3 total	16.96
Non-nutrient supplements (incl herbal) total	16.96
Other nutrient supplements total	16.96
Single vits or mins not folic acid, fe, ca, vit c total	16.96
Vitamin c only total	16.96
Vitamins (two or more incl multivits) no minerals total	16.96
Vitamins and minerals (incl multivits & minerals) total	16.96
Manufactured egg products including ready meals total	13.81
Other eggs and egg dishes including homemade total	4
Fruit juice total	2.12
Chocolate high fibre breakfast cereals total	4.61312
Oat based high fibre breakfast cereals total	4.61312
Other high fibre breakfast cereals total	4.61312
Wheat based high fibre breakfast cereals total	4.61312
Ice cream total	6.69
Low fat spread not polyunsaturated total	2.94
Pizza total	6.52
Homemade meat pies and pastries total	5.21
Manufactured meat pies and pastries total	5.21
Beverages dry weight total	2.11
Nutrition powders and drinks total	40
Rice manufactured products & ready meals total	0.54
Savoury sauces pickles gravies & condiments total	8.54
Soup homemade total	1.7
Soup manufactured/ retail total	5.07
Nuts and seeds total	9.01
Manufactured oily fish products incl ready meals total	6.36
Other oily fish including homemade dishes total	13.03
Other bread total	1.59
Other breakfast cereals (not high fibre) total	5.42
Block margarine total	4.98
Cream (including imitation cream) total	3.07
Other milk total	4.2
Other potato products & dishes - manufactured total	1.37
Other potatoes including homemade dishes total	1.37
Manufactured canned tuna products incl ready meals total	11.51
Manufactured shellfish products incl ready meals total	5.3
Manufactured white fish products incl ready meals total	5
Other canned tuna including homemade dishes total	9.98
Other shellfish including homemade dishes total	17.98
Other vegetables including homemade dishes - not part of veg	2.94
Other cereals total	1
Other pasta including homemade dishes total	1
Other rice including homemade dishes total	0.54
Other white fish including homemade dishes total	31.23
Rice based breakfast cereals total	5.49397
Almond milk total	1.5
Dairy free cheese total	10.59
Less than 1% dairy low fat spread total	2.79714
Less than 1% dairy reduced fat spread total	3.08267
Non dairy cream total	3.8
Non dairy desserts total	2
Non dairy ice cream total	7.15912
Other non dairy milk total	1.33
Soya milk total	1.33
Polyunsaturated low fat spread total	2.79714
Polyunsaturated oils total	1.9
Reduced fat spread (not polyunsaturated) total	2.45211
Reduced fat spread (polyunsaturated) total	2
Semi skimmed milk total	0.65
Skimmed milk total	0.74
Smoothies 100% fruit and/or juice total	4.67
Soft drinks low calorie carbonated total	1.39
Soft drinks low calorie concentrated total	1.49397
Soft drinks low calorie rtd still total	1.39
Soft drinks not low calorie carbonated total	1.5
Soft drinks not low calorie concentrated total	4.22
Soft drinks not low calorie rtd still total	2.77
Liqueurs total	18.31
Spirits total	18.31
Bottled water still or carbonated total	0.67
Coffee (made-up weight) total	2
Herbal tea (made-up weight) total	2.5
Tap water only total	0
Tea (made-up weight) total	2.5
Meat alternatives incl ready meals & homemade dish total	7.94
Other manufactured vegetable products incl rm total	4.36
Other vegetable fats and oils total	3.56
Pasta manufactured products & ready meals total	3.47
White bread (not high fibre; not multiseed bread) total	1.82
White fish coated or fried total	6.96
Whole milk total	0.66
Wholemeal bread total	2
Fortified wine total	9.2
Low alcohol & alcohol free cider & perry total	3.18585
Low alcohol and alcohol free wine total	9.2
Wine total	9.2
Dairy desserts homemade total	3.88
Yogurt total	3.88
Fromage frais and dairy desserts manufactured total	3.88
Cereal based milk puddings - homemade total	2.8
Cereal based milk puddings - manufactured total	3.5
Other cereal based puddings - homemade total	3
Other cereal based puddings - manufactured total	10.6919
Sponge puddings - homemade total	2.7
Sponge puddings - manufactured total	8.18598
Preserves total	8.67
Sugar total	1.53
Sweet spreads fillings and icing total	5.61414
Biscuits chocolate retail total	10.9956
Biscuits homemade total	2.39
Biscuits manufactured / retail total	4.19247
Buns cakes & pastries homemade total	1
Buns cakes & pastries manufactured total	6.00506
Cakes chocolate total	6.45446
Fruit pies homemade total	2
Fruit pies manufactured total	3.82592
Chocolate confectionery total	12.11
Sugar confectionery total	5.82
Manufactured coated chicken / turkey products total	7
Manufactured chicken products incl ready meals total	7
Other chicken / turkey incl homemade recipe dishes total	7
Other bacon and ham including homemade dishes total	8.64
Ready meals / meal centres based on bacon and ham total	8.64
Manufactured beef products including ready meals total	10.66
Other beef & veal including homemade recipe dishes total	3.55
Burgers and kebabs purchased total	9.27
Manufactured lamb products including ready meals total	10.98
Other lamb including homemade recipe dishes total	3.66
Liver and dishes total	9.59
Other meat including homemade recipe dishes total	2.8
Other meat products manufactured incl ready meals total	6.2498
Manufactured pork products including ready meals total	2.27
Other pork including homemade recipe dishes total	6.49
Other sausages including homemade dishes total	5.72
Ready meals based on sausages total	8.9

## Sheet: 4a. Observed diet
F&V-type or sub-food group	Amount (g/day)	Kcal
Bananas	23.8404	20.1107
Apples	18.2678	9.09993
Pears	5.64111	2.35389
Oranges	5.32316	1.93024
Tangerines	5.32102	2.14318
Grapes	5.11554	4.65535
Strawberries	4.72057	1.40109
Canned fruit	1.90812	0.952997
Melons	1.82631	0.500313
Pineapple	1.60593	0.699054
Blueberries	1.43511	0.580341
Mangoes	1.42711	0.943723
Nectarines	1.29297	0.516888
Plums	1.20361	0.469892
Raspberries	1.15476	0.298486
Peaches	1.09888	0.364527
Water melon	0.902197	0.279681
Kiwi	0.86979	0.426197
Grapefruit	0.80914	0.242742
Mixed fruits	0.61613	0.56123
Apricots	0.44756	0.459373
Dates	0.432496	1.02184
Blackberries	0.37478	0.0930468
Cherries	0.310139	0.171553
Bilberries	0.262058	0.0786175
Lemons	0.208087	0.035545
Rhubarb	0.205376	0.0426836
Prunes	0.169812	0.223608
Figs	0.168863	0.218911
Sharon fruit	0.167475	0.122257
Platain	0.135477	0.206942
Papaya	0.105486	0.0379751
Limes	0.10295	0.00926551
Cranberries	0.101573	0.296661
Pomegranate	0.0684594	0.0349143
Blackcurrants	0.0660355	0.0171971
Gooseberries	0.0518136	0.0196708
Red currants	0.0266411	0.00538411
Currants	0.0197482	0.0527277
Tamarinds	0.0173218	0.0388007
Gojiberries	0.0141606	0.0344102
Breadfruit	0.0113775	0.0141082
Passion fruit	0.011066	<0.01
Lychees	0.00958014	0.00555648
Guava	0.00544985	<0.01
Loganberries	0.00425414	<0.01
Physalis	0.000777519	<0.01
Quinces	0.000372098	<0.01
Baked beans	15.4704	12.4589
Onions	13.8811	4.00895
Carrots	13.5665	3.83331
Tomatoes raw	12.7856	2.01748
Tomatoes not raw	12.142	2.82637
Peas	8.1849	5.83414
Broccoli	6.56987	1.94649
Peppers	5.85378	1.16775
Cucumber	4.82502	0.640109
Mushrooms	4.55691	1.00473
Broad beans	0.372098	0.082042
Other beans	2.5	0.545408
Lentils	1.55204	1.55873
Lettuce	4.13914	0.481508
Cabbage	3.71889	0.607047
Cauliflower	2.93151	0.825036
Green beans	2.73704	0.624935
Sweet potato	1.63459	1.62413
Spinach	1.50711	0.309288
Parsnips	1.49943	1.14561
Mixed leafs salad	1.44313	0.210721
Leeks	1.41532	0.315752
Avocado	1.2405	2.35694
Beetroot	1.22586	0.446123
Beans and lentil based foods	1.04618	2.80231
Courgettes	1.03901	0.222675
Brussel sprouts	1.0161	0.405459
Celery	0.979531	0.0724548
Butternut squash	0.918323	0.293863
Asparagus	0.897174	0.131543
Olives	0.58378	0.619761
Aubergine	0.574713	0.106098
Mixed vegetables	0.57089	0.229927
Turnips	0.412172	0.050041
Rocket	0.38762	0.0697716
Bean sprouts	0.321204	0.0915794
Garlic	0.290812	0.284996
Fresh herbs	0.241552	0.0766969
Radish	0.225888	0.0280453
Ginger	0.173959	0.0661045
Celeriac	0.114848	0.0172272
Watercress	0.106423	0.0234131
Okra	0.0910288	0.0254881
Pak choi	0.0809591	0.0113343
Fennel	0.0600106	0.00671677
Yams	0.0565645	0.0752308
Chinese leaves	0.052337	0.00837392
Swiss chard	0.0484622	0.0101771
Artichoke	0.0401883	0.00507505
Water chestnut	0.0323581	0.010031
Bamboo shoots	0.0320121	<0.01
Marrow	0.0187049	<0.01
Sweetcorn	2.45792	1.41555
Pumpkin	0.0171471	0.010994
Chicory	0.0162979	<0.01
Swede	0.976619	0.107428
Endive	0.0138998	<0.01
Cho-cho	0.0135483	<0.01
Mustard cress	0.0130104	<0.01
Raddicio	0.0104859	<0.01
Cassava	0.0103471	0.016038
Kohl rabi	0.00791403	<0.01
Gourd	0.0055537	<0.01
Horseradish	0.000142175	<0.01
1% fat milk total	2.99604	1.19842
Animal fats total	0.167643	1.23173
Artificial sweeteners total	0.353101	0.116186
Alcoholic soft drinks total	1.80879	1.11881
Beers and lagers total	96.6539	34.2242
Cider and perry total	13.5521	5.95543
Low alcohol & alcohol free beer & lager total	0.68843	0.0969517
Chocolate breakfast cereals total	0.968978	3.78995
Maize based breakfast cereals total	2.60615	10.1934
Oat based breakfast cereals total	0.256425	1.00295
Wheat based breakfast cereals total	0.178507	0.698192
Brown granary and wheatgerm bread total	14.1896	35.7586
Butter total	4.66079	34.2445
Cheddar cheese total	9.18079	37.6712
Cottage cheese total	0.600123	0.517934
Other cheese total	4.99527	15.0987
Chips purchased including takeaway total	19.3129	43.2217
Other fried / roast potatoes incl homemade dishes total	13.2414	22.2152
Other manufactured potato products fried/baked total	4.12235	7.46893
Chocolate milk total	1.61306	1.1614
Crisps and savoury snacks total	7.54317	37.5261
Calcium only or with vitamin d total	0.0272515	<0.01
Cod liver oil and other fish oils (incl vit a,d,e) total	0.0798694	0.804661
Evening primrose oil and other plant oils total	0.0226038	0.193149
Folic acid total	0.00606423	<0.01
Iron only or with vitamin c total	0.00709558	<0.01
Minerals (two or more incl multimins) no vitamins total	0.00107242	<0.01
Multivitamin and/or minerals with omega 3 total	0.0119405	0.0462579
Non-nutrient supplements (incl herbal) total	0.273735	<0.01
Other nutrient supplements total	0.077558	0.0658803
Single vits or mins not folic acid, fe, ca, vit c total	0.0549407	<0.01
Vitamin c only total	0.0300555	<0.01
Vitamins (two or more incl multivits) no minerals total	0.0328779	0.020968
Vitamins and minerals (incl multivits & minerals) total	0.0728465	0.042384
Manufactured egg products including ready meals total	1.78316	4.52869
Other eggs and egg dishes including homemade total	18.0148	28.1246
Fruit juice total	45.0334	16.8264
Chocolate high fibre breakfast cereals total	0.38671	1.51253
Oat based high fibre breakfast cereals total	6.37599	24.9383
Other high fibre breakfast cereals total	0.480788	1.8805
Wheat based high fibre breakfast cereals total	5.59348	21.8777
Ice cream total	5.51841	11.6919
Low fat spread not polyunsaturated total	0.23374	0.785658
Pizza total	14.8648	38.0076
Homemade meat pies and pastries total	0.93221	2.48732
Manufactured meat pies and pastries total	7.47486	22.9387
Beverages dry weight total	1.79105	5.52053
Nutrition powders and drinks total	1.16851	2.81185
Rice manufactured products & ready meals total	2.34787	3.7579
Savoury sauces pickles gravies & condiments total	28.6274	38.8589
Soup homemade total	2.21928	0.908963
Soup manufactured/ retail total	16.4826	6.57823
Nuts and seeds total	5.16187	22.4387
Manufactured oily fish products incl ready meals total	2.01915	4.13067
Other oily fish including homemade dishes total	5.7055	13.2666
Other bread total	1.64646	3.99756
Other breakfast cereals (not high fibre) total	1.4919	5.83526
Block margarine total	0.0839071	0.574255
Cream (including imitation cream) total	2.387	7.91003
Other milk total	7.80179	5.28464
Other potato products & dishes - manufactured total	1.46554	1.90838
Other potatoes including homemade dishes total	49.3722	39.6192
Manufactured canned tuna products incl ready meals total	3.06041	3.92363
Manufactured shellfish products incl ready meals total	0.446259	0.565158
Manufactured white fish products incl ready meals total	0.518349	0.608716
Other canned tuna including homemade dishes total	0.718731	0.912639
Other shellfish including homemade dishes total	2.0275	1.79607
Other vegetables including homemade dishes - not part of veg	4.23798	1.77589
Other cereals total	14.2294	40.0832
Other pasta including homemade dishes total	22.6313	32.536
Other rice including homemade dishes total	23.9375	32.9744
Other white fish including homemade dishes total	3.47398	3.3767
Rice based breakfast cereals total	0.536814	2.09963
Almond milk total	1.20152	0.516656
Dairy free cheese total	0.0138443	0.0102448
Less than 1% dairy low fat spread total	0.480715	2.97563
Less than 1% dairy reduced fat spread total	0.680345	4.21134
Non dairy cream total	0.00816395	0.0153482
Non dairy desserts total	0.464179	1.00263
Non dairy ice cream total	0.784801	1.69517
Other non dairy milk total	1.17465	0.505097
Soya milk total	4.12519	1.77383
Polyunsaturated low fat spread total	0.517704	1.61279
Polyunsaturated oils total	0.673594	5.82347
Reduced fat spread (not polyunsaturated) total	3.75026	20.421
Reduced fat spread (polyunsaturated) total	0.473802	2.31663
Semi skimmed milk total	108.297	48.1259
Skimmed milk total	15.4602	5.13895
Smoothies 100% fruit and/or juice total	2.30922	1.15288
Soft drinks low calorie carbonated total	62.175	0.583103
Soft drinks low calorie concentrated total	73.8768	0.746361
Soft drinks low calorie rtd still total	3.88883	0.163033
Soft drinks not low calorie carbonated total	80.876	31.057
Soft drinks not low calorie concentrated total	21.0247	4.10277
Soft drinks not low calorie rtd still total	20.9502	7.51721
Liqueurs total	0.430039	1.19659
Spirits total	2.55051	5.9682
Bottled water still or carbonated total	101.103	<0.01
Coffee (made-up weight) total	195.862	5.39208
Herbal tea (made-up weight) total	18.2529	<0.01
Tap water only total	389.863	<0.01
Tea (made-up weight) total	351.9	0.153367
Meat alternatives incl ready meals & homemade dish total	1.99023	2.64969
Other manufactured vegetable products incl rm total	1.31819	2.30961
Other vegetable fats and oils total	1.83823	16.4022
Pasta manufactured products & ready meals total	6.44833	8.57742
White bread (not high fibre; not multiseed bread) total	47.8241	125.866
White fish coated or fried total	6.78698	15.1405
Whole milk total	28.8726	18.8622
Wholemeal bread total	13.7201	33.7849
Fortified wine total	0.530596	0.667171
Low alcohol & alcohol free cider & perry total	0.02831	0.0050958
Low alcohol and alcohol free wine total	0.215206	0.129679
Wine total	35.4085	26.899
Dairy desserts homemade total	0.115918	0.503847
Yogurt total	24.13	20.4024
Fromage frais and dairy desserts manufactured total	2.07465	2.37674
Cereal based milk puddings - homemade total	0.26859	0.284941
Cereal based milk puddings - manufactured total	4.1067	3.94655
Other cereal based puddings - homemade total	2.03272	2.88602
Other cereal based puddings - manufactured total	1.9483	5.39807
Sponge puddings - homemade total	0.178057	0.545739
Sponge puddings - manufactured total	0.404254	1.40382
Preserves total	2.94073	7.70823
Sugar total	3.04419	11.7495
Sweet spreads fillings and icing total	0.621417	2.99434
Biscuits chocolate retail total	4.65402	21.0023
Biscuits homemade total	0.135459	0.638903
Biscuits manufactured / retail total	9.25443	41.7626
Buns cakes & pastries homemade total	2.04219	8.25411
Buns cakes & pastries manufactured total	10.5361	38.893
Cakes chocolate total	3.10617	11.4662
Fruit pies homemade total	0.280307	0.720695
Fruit pies manufactured total	1.13011	3.45421
Chocolate confectionery total	9.01366	44.8839
Sugar confectionery total	8.43629	25.7048
Manufactured coated chicken / turkey products total	8.15391	20.3443
Manufactured chicken products incl ready meals total	5.33063	7.78377
Other chicken / turkey incl homemade recipe dishes total	33.0505	53.0373
Other bacon and ham including homemade dishes total	13.8178	24.7562
Ready meals / meal centres based on bacon and ham total	0.0126069	0.0301305
Manufactured beef products including ready meals total	4.94697	5.62302
Other beef & veal including homemade recipe dishes total	16.9004	30.5302
Burgers and kebabs purchased total	5.51197	14.2033
Manufactured lamb products including ready meals total	0.662081	0.776817
Other lamb including homemade recipe dishes total	4.95328	10.13
Liver and dishes total	0.903754	1.962
Other meat including homemade recipe dishes total	1.27476	3.03145
Other meat products manufactured incl ready meals total	2.11632	5.82789
Manufactured pork products including ready meals total	1.07756	2.09192
Other pork including homemade recipe dishes total	6.71737	13.7796
Other sausages including homemade dishes total	10.1452	26.3408
Ready meals based on sausages total	0.234769	0.431315
		1744.4a
a = Total kilocalories in diet

## Sheet: 4b. Optimized Pathway F&V-ALL
F&V-type or sub-food group	Amount (g/day)	Kcal	RD	abs(RD)
Bananas	41.9008	35.3455	0.757552	0.757552
Apples	32.1066	15.9936	0.757552	0.757552
Pears	9.91455	4.13709	0.757552	0.757552
Oranges	9.35574	3.3925	0.757552	0.757552
Tangerines	9.35198	3.76675	0.757552	0.757552
Grapes	8.99083	8.18203	0.757552	0.757552
Strawberries	8.29665	2.46248	0.757552	0.757552
Canned fruit	3.35361	1.67494	0.757552	0.757552
Melons	3.20983	0.879326	0.757552	0.757552
Pineapple	2.8225	1.22862	0.757552	0.757552
Blueberries	2.52229	1.01998	0.757552	0.757552
Mangoes	2.50821	1.65864	0.757552	0.757552
Nectarines	2.27246	0.908457	0.757552	0.757552
Plums	2.11541	0.82586	0.757552	0.757552
Raspberries	2.02955	0.524606	0.757552	0.757552
Peaches	1.93133	0.640676	0.757552	0.757552
Water melon	1.58566	0.491554	0.757552	0.757552
Kiwi	1.5287	0.749064	0.757552	0.757552
Grapefruit	1.42211	0.426632	0.757552	0.757552
Mixed fruits	1.08288	0.986392	0.757552	0.757552
Apricots	0.786609	0.807373	0.757552	0.757552
Dates	0.760135	1.79593	0.757552	0.757552
Blackberries	0.658696	0.163535	0.757552	0.757552
Cherries	0.545086	0.301513	0.757552	0.757552
Bilberries	0.460581	0.138174	0.757552	0.757552
Lemons	0.365725	0.0624721	0.757552	0.757552
Rhubarb	0.36096	0.0750186	0.757552	0.757552
Prunes	0.298453	0.393004	0.757552	0.757552
Figs	0.296785	0.384748	0.757552	0.757552
Sharon fruit	0.294346	0.214872	0.757552	0.757552
Platain	0.238108	0.363712	0.757552	0.757552
Papaya	0.185398	0.0667433	0.757552	0.757552
Limes	0.18094	0.0162846	0.757552	0.757552
Cranberries	0.178519	0.521397	0.757552	0.757552
Pomegranate	0.120321	0.0613637	0.757552	0.757552
Blackcurrants	0.116061	0.0302247	0.757552	0.757552
Gooseberries	0.0910652	0.0345725	0.757552	0.757552
Red currants	0.0468232	0.00946285	0.757552	0.757552
Currants	0.0347085	0.0926717	0.757552	0.757552
Tamarinds	0.0304439	0.0681943	0.757552	0.757552
Gojiberries	0.0248879	0.0604776	0.757552	0.757552
Breadfruit	0.0199966	0.0247958	0.757552	0.757552
Passion fruit	0.0194491	0.00700169	0.757552	0.757552
Lychees	0.0168376	0.00976581	0.757552	0.757552
Guava	0.0095784	<0.01	0.757552	0.757552
Loganberries	0.00747687	<0.01	0.757552	0.757552
Physalis	0.00136653	<0.01	0.757552	0.757552
Quinces	0.000653982	<0.01	0.757552	0.757552
Baked beans	27.1901	21.8971	0.757552	0.757552
Onions	24.3967	7.04593	0.757552	0.757552
Carrots	23.8439	6.73725	0.757552	0.757552
Tomatoes raw	22.4714	3.54582	0.757552	0.757552
Tomatoes not raw	21.3401	4.9675	0.757552	0.757552
Peas	14.3854	10.2538	0.757552	0.757552
Broccoli	11.5469	3.42106	0.757552	0.757552
Peppers	10.2883	2.05239	0.757552	0.757552
Cucumber	8.48022	1.12502	0.757552	0.757552
Mushrooms	8.00901	1.76586	0.757552	0.757552
Broad beans	0.653982	0.144193	0.757552	0.757552
Other beans	4.39447	0.968913	0.757552	0.757552
Lentils	2.72779	2.73956	0.757552	0.757552
Lettuce	7.27476	0.846276	0.757552	0.757552
Cabbage	6.53614	1.06692	0.757552	0.757552
Cauliflower	5.15228	1.45004	0.757552	0.757552
Green beans	4.81049	1.09836	0.757552	0.757552
Sweetcorn	2.87288	2.48963	0.758771	0.758771
Sweet potato	2.64883	2.85449	0.757552	0.757552
Spinach	2.63532	0.543589	0.757552	0.757552
Parsnips	2.53637	2.01347	0.757552	0.757552
Mixed leaf salad	2.48751	0.370354	0.757552	0.757552
Leeks	2.18024	0.55495	0.757552	0.757552
Avocado	2.15451	4.14245	0.757552	0.757552
Beetroot	1.83844	0.784084	0.757552	0.757552
Bean and lentil based foods	1.82612	4.80281	0.757552	0.757552
Courgettes	1.78585	0.391363	0.757552	0.757552
Brussel sprouts	1.72158	0.712616	0.757552	0.757552
Celery	1.614	0.127343	0.757552	0.757552
Butternut squash	1.57683	0.51648	0.757552	0.757552
Asparagus	1.02602	0.231193	0.757552	0.757552
Olives	1.01009	1.08926	0.757552	0.757552
Aubergine	1.00337	0.186473	0.757552	0.757552
Mixed vegetables	0.724414	0.404108	0.757552	0.757552
Turnips	0.681263	0.0879497	0.757552	0.757552
Rocket	0.564532	0.122627	0.757552	0.757552
Bean sprouts	0.511118	0.160956	0.757552	0.757552
Garlic	0.42454	0.500896	0.757552	0.757552
Fresh herbs	0.39701	0.134799	0.757552	0.757552
Radish	0.305742	0.0492911	0.757552	0.757552
Ginger	0.201852	0.116182	0.757552	0.757552
Celeriac	0.187045	0.0302778	0.757552	0.757552
Watercress	0.159988	0.0411498	0.757552	0.757552
Okra	0.14229	0.0447966	0.757552	0.757552
Pak choi	0.105472	0.0199206	0.757552	0.757552
Fennel	0.099415	0.0118051	0.757552	0.757552
Yams	0.091985	0.132222	0.757552	0.757552
Chinese leaves	0.0851748	0.0147176	0.757552	0.757552
Swiss chard	0.070633	0.0178867	0.757552	0.757552
Artichoke	0.0568711	0.00891967	0.757552	0.757552
Water chestnut	0.056263	0.01763	0.757552	0.757552
Bamboo shoots	0.0328748	0.00618892	0.757552	0.757552
Marrow	4.32292	0.00295873	0.757552	0.757552
Pumpkin	0.0301369	0.0193226	0.757552	0.757552
Chicory	0.0286444	<0.01	0.757552	0.757552
Swede	1.71646	0.18881	0.757552	0.757552
Endive	0.0244296	<0.01	0.757552	0.757552
Cho-Cho	0.0238118	<0.01	0.757552	0.757552
Mustard cress	0.0228664	<0.01	0.757552	0.757552
Raddicio	0.0184296	<0.01	0.757552	0.757552
Cassava	0.0181856	0.0281877	0.757552	0.757552
Kohl rabi	0.0139093	<0.01	0.757552	0.757552
Gourd	0.00976093	<0.01	0.757552	0.757552
Horseradish	0.00024988	<0.01	0.757552	0.757552
1% fat milk total	2.99604	1.19842	1.36503e-08	0
Animal fats total	0.167643	1.23173	1.66635e-09	0
Artificial sweeteners total	0.353101	0.116186	2.7921e-09	0
Alcoholic soft drinks total	1.80879	1.11881	2.19841e-08	0
Beers and lagers total	96.6539	34.2242	7.2498e-10	0
Cider and perry total	13.5521	5.95543	3.36941e-08	0
Low alcohol & alcohol free beer & lager total	0.68843	0.0969517	3.21236e-09	0
Chocolate breakfast cereals total	0.968978	3.78995	-3.1317e-09	0
Maize based breakfast cereals total	2.60615	10.1934	-6.25235e-09	0
Oat based breakfast cereals total	0.256425	1.00295	-2.06186e-09	0
Wheat based breakfast cereals total	0.178507	0.698192	-2.39686e-08	0
Brown granary and wheatgerm bread total	14.1896	35.7586	-1.86013e-08	0
Butter total	4.66079	34.2445	-3.28333e-09	0
Cheddar cheese total	9.18079	37.6712	-4.31858e-09	0
Cottage cheese total	0.600123	0.517934	5.22312e-09	0
Other cheese total	4.99527	15.0987	4.16861e-09	0
Chips purchased including takeaway total	19.3129	43.2217	1.31417e-08	0
Other fried / roast potatoes incl homemade dishes total	13.2414	22.2152	-2.27073e-08	0
Other manufactured potato products fried/baked total	4.12235	7.46893	1.22597e-09	0
Chocolate milk total	1.61306	1.1614	-1.50664e-08	0
Crisps and savoury snacks total	7.54317	37.5261	-4.10215e-09	0
Calcium only or with vitamin d total	0.0272515	0.0034629	9.84736e-09	0
Cod liver oil and other fish oils (incl vit a,d,e) total	0.0798694	0.804661	1.57288e-09	0
Evening primrose oil and other plant oils total	0.0226038	0.193149	1.17788e-08	0
Folic acid total	0.00606423	<0.01	1.57154e-09	0
Iron only or with vitamin c total	0.00709558	<0.01	6.85488e-09	0
Minerals (two or more incl multimins) no vitamins total	<0.01	<0.01	-4.04972e-09	0
Multivitamin and/or minerals with omega 3 total	0.0119405	0.0462579	-2.42605e-08	0
Non-nutrient supplements (incl herbal) total	0.273735	<0.01	-5.5753e-09	0
Other nutrient supplements total	0.077558	0.0658803	-2.70961e-09	0
Single vits or mins not folic acid, fe, ca, vit c total	0.0549407	<0.01	8.58012e-09	0
Vitamin c only total	0.0300555	<0.01	-1.4376e-09	0
Vitamins (two or more incl multivits) no minerals total	0.0328779	0.020968	1.28041e-08	0
Vitamins and minerals (incl multivits & minerals) total	0.0728465	0.042384	5.31839e-09	0
Manufactured egg products including ready meals total	1.78316	4.52869	-1.72857e-08	0
Other eggs and egg dishes including homemade total	18.0148	28.1246	1.54566e-08	0
Fruit juice total	45.0334	16.8264	2.90169e-09	0
Chocolate high fibre breakfast cereals total	0.38671	1.51253	1.14805e-08	0
Oat based high fibre breakfast cereals total	6.37599	24.9383	-1.62875e-09	0
Other high fibre breakfast cereals total	0.480788	1.8805	-1.33763e-09	0
Wheat based high fibre breakfast cereals total	5.59348	21.8777	3.14374e-09	0
Ice cream total	5.51841	11.6919	6.57579e-09	0
Low fat spread not polyunsaturated total	0.23374	0.785658	1.02421e-08	0
Pizza total	14.8648	38.0076	-2.36312e-08	0
Homemade meat pies and pastries total	0.93221	2.48732	3.61029e-09	0
Manufactured meat pies and pastries total	7.47486	22.9387	-6.35252e-09	0
Beverages dry weight total	1.79105	5.52053	2.11949e-09	0
Nutrition powders and drinks total	1.16851	2.81185	1.67473e-08	0
Rice manufactured products & ready meals total	2.34787	3.7579	-9.08796e-09	0
Savoury sauces pickles gravies & condiments total	28.6274	38.8589	1.59487e-08	0
Soup homemade total	2.21928	0.908963	7.71263e-09	0
Soup manufactured/ retail total	16.4826	6.57823	-2.53731e-08	0
Nuts and seeds total	5.16187	22.4387	-8.44389e-09	0
Manufactured oily fish products incl ready meals total	2.01915	4.13067	1.98477e-08	0
Other oily fish including homemade dishes total	5.7055	13.2666	-6.35802e-09	0
Other bread total	1.64646	3.99756	6.9567e-09	0
Other breakfast cereals (not high fibre) total	1.4919	5.83526	1.57837e-08	0
Block margarine total	0.0839071	0.574255	3.40276e-09	0
Cream (including imitation cream) total	2.387	7.91003	1.93745e-08	0
Other milk total	7.80179	5.28464	3.12801e-09	0
Other potato products & dishes - manufactured total	1.46554	1.90838	-5.88134e-09	0
Other potatoes including homemade dishes total	49.3722	39.6192	5.53884e-09	0
Manufactured canned tuna products incl ready meals total	3.06041	3.92363	1.92359e-11	0
Manufactured shellfish products incl ready meals total	0.446259	0.565158	4.50012e-09	0
Manufactured white fish products incl ready meals total	0.518349	0.608716	1.78284e-09	0
Other canned tuna including homemade dishes total	0.718731	0.912639	5.54805e-10	0
Other shellfish including homemade dishes total	2.0275	1.79607	2.55319e-09	0
Other vegetables including homemade dishes - not part of veg	4.23798	1.77589	-7.11318e-09	0
Other cereals total	14.2294	40.0832	2.43395e-09	0
Other pasta including homemade dishes total	22.6313	32.536	1.67423e-08	0
Other rice including homemade dishes total	23.9375	32.9744	-1.38101e-08	0
Other white fish including homemade dishes total	3.47398	3.3767	-8.17682e-09	0
Rice based breakfast cereals total	0.536814	2.09963	4.62659e-09	0
Almond milk total	1.20152	0.516656	6.79466e-09	0
Dairy free cheese total	0.0138443	0.0102448	-1.75465e-08	0
Less than 1% dairy low fat spread total	0.480715	2.97563	3.76397e-09	0
Less than 1% dairy reduced fat spread total	0.680345	4.21134	6.34221e-09	0
Non dairy cream total	0.00816395	0.0153482	5.93469e-09	0
Non dairy desserts total	0.464179	1.00263	6.1809e-09	0
Non dairy ice cream total	0.784801	1.69517	3.82135e-10	0
Other non dairy milk total	1.17465	0.505097	3.17059e-08	0
Soya milk total	4.12519	1.77383	1.14623e-08	0
Polyunsaturated low fat spread total	0.517704	1.61279	-1.67135e-09	0
Polyunsaturated oils total	0.673594	5.82347	-2.69327e-09	0
Reduced fat spread (not polyunsaturated) total	3.75026	20.421	-3.8305e-09	0
Reduced fat spread (polyunsaturated) total	0.473802	2.31663	8.31294e-09	0
Semi skimmed milk total	108.297	48.1259	4.69733e-09	0
Skimmed milk total	15.4602	5.13895	2.6949e-08	0
Smoothies 100% fruit and/or juice total	2.30922	1.15288	-1.66427e-08	0
Soft drinks low calorie carbonated total	62.175	0.583103	1.02097e-09	0
Soft drinks low calorie concentrated total	73.8768	0.746361	3.66103e-09	0
Soft drinks low calorie rtd still total	3.88883	0.163033	-8.44302e-09	0
Soft drinks not low calorie carbonated total	80.876	31.057	-5.74213e-09	0
Soft drinks not low calorie concentrated total	21.0247	4.10277	-1.89291e-08	0
Soft drinks not low calorie rtd still total	20.9502	7.51721	1.14678e-08	0
Liqueurs total	0.430039	1.19659	9.46369e-09	0
Spirits total	2.55051	5.9682	1.70364e-08	0
Bottled water still or carbonated total	101.103	<0.01	-2.2628e-08	0
Coffee (made-up weight) total	195.862	5.39208	2.54604e-08	0
Herbal tea (made-up weight) total	18.2529	<0.01	2.48828e-08	0
Tap water only total	389.863	<0.01	-1.00856e-08	0
Tea (made-up weight) total	351.9	0.153367	6.10447e-09	0
Meat alternatives incl ready meals & homemade dish total	1.99023	2.64969	3.74968e-09	0
Other manufactured vegetable products incl rm total	1.31819	2.30961	-1.98102e-08	0
Other vegetable fats and oils total	1.83823	16.4022	-5.9115e-09	0
Pasta manufactured products & ready meals total	6.44833	8.57742	-6.89182e-09	0
White bread (not high fibre; not multiseed bread) total	47.8241	125.866	-9.62816e-09	0
White fish coated or fried total	6.78698	15.1405	-5.09302e-09	0
Whole milk total	28.8726	18.8622	-4.04521e-09	0
Wholemeal bread total	13.7201	33.7849	2.64245e-08	0
Fortified wine total	0.530596	0.667171	4.99412e-09	0
Low alcohol & alcohol free cider & perry total	0.02831	0.0050958	7.94115e-09	0
Low alcohol and alcohol free wine total	0.215206	0.129679	-1.12929e-08	0
Wine total	35.4085	26.899	-9.74273e-09	0
Dairy desserts homemade total	0.115918	0.503847	2.30833e-08	0
Yogurt total	24.13	20.4024	-1.47302e-08	0
Fromage frais and dairy desserts manufactured total	2.07465	2.37674	2.36106e-08	0
Cereal based milk puddings - homemade total	0.26859	0.284941	3.38073e-09	0
Cereal based milk puddings - manufactured total	4.1067	3.94655	-5.75021e-09	0
Other cereal based puddings - homemade total	2.03272	2.88602	-2.64473e-09	0
Other cereal based puddings - manufactured total	1.9483	5.39807	9.36195e-09	0
Sponge puddings - homemade total	0.178057	0.545739	-2.37485e-08	0
Sponge puddings - manufactured total	0.404254	1.40382	6.16019e-09	0
Preserves total	2.94073	7.70823	1.29514e-08	0
Sugar total	3.04419	11.7495	-1.51969e-08	0
Sweet spreads fillings and icing total	0.621417	2.99434	3.63564e-09	0
Biscuits chocolate retail total	3.7269	16.8185	-0.199208	0.199208
Biscuits homemade total	0.108474	0.511629	-0.199208	0.199208
Biscuits manufactured / retail total	7.41087	33.4432	-0.199208	0.199208
Buns cakes & pastries homemade total	1.63537	6.60982	-0.199208	0.199208
Buns cakes & pastries manufactured total	8.43719	31.1452	-0.199208	0.199208
Cakes chocolate total	2.48739	9.18201	-0.199208	0.199208
Fruit pies homemade total	0.224467	0.577127	-0.199208	0.199208
Fruit pies manufactured total	0.904983	2.7661	-0.199208	0.199208
Chocolate confectionery total	7.21806	35.9427	-0.199208	0.199208
Sugar confectionery total	6.75571	20.5842	-0.199208	0.199208
Manufactured coated chicken / turkey products total	6.64138	16.5705	-0.185497	0.185497
Manufactured chicken products incl ready meals total	4.34182	6.33991	-0.185497	0.185497
Other chicken / turkey incl homemade recipe dishes total	26.9197	43.1991	-0.185497	0.185497
Other bacon and ham including homemade dishes total	11.2546	20.164	-0.185497	0.185497
Ready meals / meal centres based on bacon and ham total	0.0102684	0.0245414	-0.185497	0.185497
Manufactured beef products including ready meals total	4.02932	4.57996	-0.185497	0.185497
Other beef & veal including homemade recipe dishes total	13.7654	24.8669	-0.185497	0.185497
Burgers and kebabs purchased total	4.48951	11.5686	-0.185497	0.185497
Manufactured lamb products including ready meals total	0.539267	0.63272	-0.185497	0.185497
Other lamb including homemade recipe dishes total	4.03446	8.25092	-0.185497	0.185497
Liver and dishes total	0.73611	1.59806	-0.185497	0.185497
Other meat including homemade recipe dishes total	1.03829	2.46912	-0.185497	0.185497
Other meat products manufactured incl ready meals total	1.72375	4.74683	-0.185497	0.185497
Manufactured pork products including ready meals total	0.877674	1.70387	-0.185497	0.185497
Other pork including homemade recipe dishes total	5.47132	11.2235	-0.185497	0.185497
Other sausages including homemade dishes total	8.26327	21.4546	-0.185497	0.185497
Ready meals based on sausages total	0.19122	0.351308	-0.185497	0.185497
		1744a	TRD ->	89.9926
			ARD ->	0.339595
TRD = Total Relative Deviation
ARD= Average Realtive Deviation
a = Total kilocalories in diet

## Sheet: 4c. Optimized Pathway VEG-ALL
F&V-type or sub-food group	Amount (g/day)	Kcal	RD	abs(RD)
Bananas	23.8404	20.1107	1.39132e-08	0
Apples	18.2678	9.09993	-1.50584e-08	0
Pears	5.64111	2.35389	-7.80712e-09	0
Oranges	5.32316	1.93024	-4.4541e-09	0
Tangerines	5.32102	2.14318	1.56559e-09	0
Grapes	5.11554	4.65535	4.84394e-09	0
Strawberries	4.72057	1.40109	3.94466e-10	0
Canned fruit	1.90812	0.952997	1.27815e-08	0
Melons	1.82631	0.500313	1.05889e-08	0
Pineapple	1.60593	0.699054	-1.87206e-08	0
Blueberries	1.43511	0.580341	-4.28511e-09	0
Mangoes	1.42711	0.943723	2.64861e-08	0
Nectarines	1.29297	0.516888	-7.98928e-09	0
Plums	1.20361	0.469892	-3.27086e-08	0
Raspberries	1.15476	0.298486	-1.5969e-08	0
Peaches	1.09888	0.364527	-9.46106e-09	0
Water melon	0.902197	0.279681	2.50047e-09	0
Kiwi	0.86979	0.426197	5.58761e-09	0
Grapefruit	0.80914	0.242742	4.23765e-09	0
Mixed fruits	0.61613	0.56123	2.65368e-10	0
Apricots	0.44756	0.459373	4.32945e-09	0
Dates	0.432496	1.02184	-2.13161e-10	0
Blackberries	0.37478	0.0930467	-1.16948e-08	0
Cherries	0.310139	0.171553	2.73263e-09	0
Bilberries	0.262058	0.0786175	-1.89632e-08	0
Lemons	0.208087	0.035545	-1.67126e-08	0
Rhubarb	0.205376	0.0426836	2.13466e-08	0
Prunes	0.169812	0.223608	6.23685e-09	0
Figs	0.168863	0.218911	-2.7107e-08	0
Sharon fruit	0.167475	0.122257	-3.85336e-09	0
Platain	0.135477	0.206942	-2.36288e-08	0
Papaya	0.105486	0.0379751	9.84527e-09	0
Limes	0.10295	0.00926551	1.07044e-08	0
Cranberries	0.101573	0.296661	3.27429e-08	0
Pomegranate	0.0684594	0.0349143	-6.15569e-09	0
Blackcurrants	0.0660355	0.0171971	4.42712e-09	0
Gooseberries	0.0518136	0.0196708	-1.92935e-10	0
Red currants	0.0266411	0.00538411	1.40088e-08	0
Currants	0.0197482	0.0527277	-9.09203e-09	0
Tamarinds	0.0173218	0.0388007	-2.47968e-08	0
Gojiberries	0.0141606	0.0344102	2.88185e-08	0
Breadfruit	0.0113775	0.0141082	1.58447e-08	0
Passion fruit	0.011066	<0.01	4.11734e-08	0
Lychees	0.00958014	0.00555648	4.86957e-09	0
Guava	0.00544985	<0.01	-9.17151e-09	0
Loganberries	<0.01	<0.01	-2.2846e-09	0
Physalis	<0.01	<0.01	-6.31429e-09	0
Quinces	<0.01	<0.01	1.36418e-09	0
Baked beans	34.5485	27.823	1.23319	1.23319
Onions	30.9991	8.95274	1.23319	1.23319
Carrots	30.2967	8.56052	1.23319	1.23319
Tomatoes raw	28.5528	4.50542	1.23319	1.23319
Tomatoes not raw	27.1153	6.31183	1.23319	1.23319
Peas	18.2785	13.0287	1.23319	1.23319
Broccoli	14.6718	4.34689	1.23319	1.23319
Peppers	13.0726	2.60782	1.23319	1.23319
Cucumber	10.7752	1.42949	1.23319	1.23319
Mushrooms	10.1765	2.24375	1.23319	1.23319
Broad beans	0.830967	0.183216	1.23319	1.23319
Other beans	5.52	1.23113	1.23319	1.23319
Lentils	3.466	3.48095	1.23319	1.23319
Lettuce	9.2435	1.0753	1.23319	1.23319
Cabbage	8.30499	1.35565	1.23319	1.23319
Cauliflower	6.54662	1.84246	1.23319	1.23319
Green beans	6.11233	1.3956	1.23319	1.23319
Sweetcorn	3.65036	3.62699	1.23319	1.23319
Sweet potato	3.36567	0.690699	1.23319	1.23319
Spinach	3.3485	2.55837	1.23319	1.23319
Parsnips	3.22278	0.470581	1.23319	1.23319
Mixed leaf salad	3.16069	0.705134	1.23319	1.23319
Leeks	2.77026	5.2635	1.23319	1.23319
Avocado	2.73758	0.996278	1.23319	1.23319
Beetroot	2.33596	6.10257	1.23319	1.23319
Bean and lentil based foods	2.39	0.497276	1.23319	1.23319
Courgettes	2.26915	0.905469	1.23319	1.23319
Brussel sprouts	2.18748	0.161805	1.23319	1.23319
Celery	2.05079	0.656253	1.23319	1.23319
Butternut squash	2.00356	0.29376	1.23319	1.23319
Asparagus	1.30369	1.38405	1.23319	1.23319
Olives	1.28344	0.236937	1.23319	1.23319
Aubergine	1.27491	0.513471	1.23319	1.23319
Mixed vegetables	0.920459	0.111751	1.23319	1.23319
Turnips	0.86563	0.155813	1.23319	1.23319
Rocket	0.71731	0.204514	1.23319	1.23319
Bean sprouts	0.64944	0.636451	1.23319	1.23319
Garlic	0.539431	0.171279	1.23319	1.23319
Fresh herbs	0.504452	0.0626306	1.23319	1.23319
Radish	0.388484	0.147624	1.23319	1.23319
Ginger	0.256478	0.0384717	1.23319	1.23319
Celeriac	0.237664	0.052286	1.23319	1.23319
Watercress	0.203285	0.0569197	1.23319	1.23319
Okra	0.180797	0.0253116	1.23319	1.23319
Pak choi	0.134015	0.0149998	1.23319	1.23319
Fennel	0.126319	0.168005	1.23319	1.23319
Yams	0.116879	0.0187006	1.23319	1.23319
Chinese leaves	0.108225	0.0227273	1.23319	1.23319
Swiss chard	0.0897481	0.0113336	1.23319	1.23319
Artichoke	0.0722618	0.0224012	1.23319	1.23319
Water chestnut	0.0714892	0.00786381	1.23319	1.23319
Bamboo shoots	0.0417716	<0.01	1.23319	1.23319
Marrow	5.49281	3.16339	1.23319	1.23319
Pumpkin	0.0382927	0.0245518	1.23319	1.23319
Chicory	0.0363963	<0.01	1.23319	1.23319
Swede	2.18098	0.239908	1.23319	1.23319
Endive	0.0310409	<0.01	1.23319	1.23319
Cho-Cho	0.0302559	0.0051435	1.23319	1.23319
Mustard cress	0.0290547	<0.01	1.23319	1.23319
Raddicio	0.0234171	<0.01	1.23319	1.23319
Cassava	0.0231071	0.035816	1.23319	1.23319
Kohl rabi	0.0176735	<0.01	1.23319	1.23319
Gourd	0.0124025	<0.01	1.23319	1.23319
Horseradish	<0.01	<0.01	1.23319	1.23319
1% fat milk total	2.99604	1.19842	1.36503e-08	0
Animal fats total	0.167643	1.23173	1.66635e-09	0
Artificial sweeteners total	0.353101	0.116186	2.7921e-09	0
Alcoholic soft drinks total	1.80879	1.11881	2.19841e-08	0
Beers and lagers total	96.6539	34.2242	7.2498e-10	0
Cider and perry total	13.5521	5.95543	3.36941e-08	0
Low alcohol & alcohol free beer & lager total	0.68843	0.0969517	3.21236e-09	0
Chocolate breakfast cereals total	0.968978	3.78995	-3.1317e-09	0
Maize based breakfast cereals total	2.60615	10.1934	-6.25235e-09	0
Oat based breakfast cereals total	0.256425	1.00295	-2.06186e-09	0
Wheat based breakfast cereals total	0.178507	0.698192	-2.39686e-08	0
Brown granary and wheatgerm bread total	14.1896	35.7586	-1.86013e-08	0
Butter total	4.66079	34.2445	-3.28333e-09	0
Cheddar cheese total	9.18079	37.6712	-4.31858e-09	0
Cottage cheese total	0.600123	0.517934	5.22312e-09	0
Other cheese total	4.99527	15.0987	4.16861e-09	0
Chips purchased including takeaway total	19.3129	43.2217	1.31417e-08	0
Other fried / roast potatoes incl homemade dishes total	13.2414	22.2152	-2.27073e-08	0
Other manufactured potato products fried/baked total	4.12235	7.46893	1.22597e-09	0
Chocolate milk total	1.61306	1.1614	-1.50664e-08	0
Crisps and savoury snacks total	7.54317	37.5261	-4.10215e-09	0
Calcium only or with vitamin d total	0.0272515	<0.01	9.84736e-09	0
Cod liver oil and other fish oils (incl vit a,d,e) total	0.0798694	0.804661	1.57288e-09	0
Evening primrose oil and other plant oils total	0.0226038	0.193149	1.17788e-08	0
Folic acid total	0.00606423	<0.01	1.57154e-09	0
Iron only or with vitamin c total	0.00709558	<0.01	6.85488e-09	0
Minerals (two or more incl multimins) no vitamins total	<0.01	<0.01	-4.04972e-09	0
Multivitamin and/or minerals with omega 3 total	0.0119405	0.0462579	-2.42605e-08	0
Non-nutrient supplements (incl herbal) total	0.273735	<0.01	-5.5753e-09	0
Other nutrient supplements total	0.077558	0.0658803	-2.70961e-09	0
Single vits or mins not folic acid, fe, ca, vit c total	0.0549407	<0.01	8.58012e-09	0
Vitamin c only total	0.0300555	<0.01	-1.4376e-09	0
Vitamins (two or more incl multivits) no minerals total	0.0328779	0.020968	1.28041e-08	0
Vitamins and minerals (incl multivits & minerals) total	0.0728465	0.042384	5.31839e-09	0
Manufactured egg products including ready meals total	1.78316	4.52869	-1.72857e-08	0
Other eggs and egg dishes including homemade total	18.0148	28.1246	1.54566e-08	0
Fruit juice total	45.0334	16.8264	2.90169e-09	0
Chocolate high fibre breakfast cereals total	0.38671	1.51253	1.14805e-08	0
Oat based high fibre breakfast cereals total	6.37599	24.9383	-1.62875e-09	0
Other high fibre breakfast cereals total	0.480788	1.8805	-1.33763e-09	0
Wheat based high fibre breakfast cereals total	5.59348	21.8777	3.14374e-09	0
Ice cream total	5.51841	11.6919	6.57579e-09	0
Low fat spread not polyunsaturated total	0.23374	0.785658	1.02421e-08	0
Pizza total	14.8648	38.0076	-2.36312e-08	0
Homemade meat pies and pastries total	0.93221	2.48732	3.61029e-09	0
Manufactured meat pies and pastries total	7.47486	22.9387	-6.35252e-09	0
Beverages dry weight total	1.79105	5.52053	2.11949e-09	0
Nutrition powders and drinks total	1.16851	2.81185	1.67473e-08	0
Rice manufactured products & ready meals total	2.34787	3.7579	-9.08796e-09	0
Savoury sauces pickles gravies & condiments total	28.6274	38.8589	1.59487e-08	0
Soup homemade total	2.21928	0.908963	7.71263e-09	0
Soup manufactured/ retail total	16.4826	6.57823	-2.53731e-08	0
Nuts and seeds total	5.16187	22.4387	-8.44389e-09	0
Manufactured oily fish products incl ready meals total	2.01915	4.13067	1.98477e-08	0
Other oily fish including homemade dishes total	5.7055	13.2666	-6.35802e-09	0
Other bread total	1.64646	3.99756	6.9567e-09	0
Other breakfast cereals (not high fibre) total	1.4919	5.83526	1.57837e-08	0
Block margarine total	0.0839071	0.574255	3.40276e-09	0
Cream (including imitation cream) total	2.387	7.91003	1.93745e-08	0
Other milk total	7.80179	5.28464	3.12801e-09	0
Other potato products & dishes - manufactured total	1.46554	1.90838	-5.88134e-09	0
Other potatoes including homemade dishes total	49.3722	39.6192	5.53884e-09	0
Manufactured canned tuna products incl ready meals total	3.06041	3.92363	1.92359e-11	0
Manufactured shellfish products incl ready meals total	0.446259	0.565158	4.50012e-09	0
Manufactured white fish products incl ready meals total	0.518349	0.608716	1.78284e-09	0
Other canned tuna including homemade dishes total	0.718731	0.912639	5.54805e-10	0
Other shellfish including homemade dishes total	2.0275	1.79607	2.55319e-09	0
Other vegetables including homemade dishes - not part of veg	4.23798	1.77589	-7.11318e-09	0
Other cereals total	14.2294	40.0832	2.43395e-09	0
Other pasta including homemade dishes total	22.6313	32.536	1.67423e-08	0
Other rice including homemade dishes total	23.9375	32.9744	-1.38101e-08	0
Other white fish including homemade dishes total	3.47398	3.3767	-8.17682e-09	0
Rice based breakfast cereals total	0.536814	2.09963	4.62659e-09	0
Almond milk total	1.20152	0.516656	6.79466e-09	0
Dairy free cheese total	0.0138443	0.0102448	-1.75465e-08	0
Less than 1% dairy low fat spread total	0.480715	2.97563	3.76397e-09	0
Less than 1% dairy reduced fat spread total	0.680345	4.21134	6.34221e-09	0
Non dairy cream total	0.00816395	0.0153482	5.93469e-09	0
Non dairy desserts total	0.464179	1.00263	6.1809e-09	0
Non dairy ice cream total	0.784801	1.69517	3.82135e-10	0
Other non dairy milk total	1.17465	0.505097	3.17059e-08	0
Soya milk total	4.12519	1.77383	1.14623e-08	0
Polyunsaturated low fat spread total	0.517704	1.61279	-1.67135e-09	0
Polyunsaturated oils total	0.673594	5.82347	-2.69327e-09	0
Reduced fat spread (not polyunsaturated) total	3.75026	20.421	-3.8305e-09	0
Reduced fat spread (polyunsaturated) total	0.473802	2.31663	8.31294e-09	0
Semi skimmed milk total	108.297	48.1259	4.69733e-09	0
Skimmed milk total	15.4602	5.13895	2.6949e-08	0
Smoothies 100% fruit and/or juice total	2.30922	1.15288	-1.66427e-08	0
Soft drinks low calorie carbonated total	62.175	0.583103	1.02097e-09	0
Soft drinks low calorie concentrated total	73.8768	0.746361	3.66103e-09	0
Soft drinks low calorie rtd still total	3.88883	0.163033	-8.44302e-09	0
Soft drinks not low calorie carbonated total	80.876	31.057	-5.74213e-09	0
Soft drinks not low calorie concentrated total	21.0247	4.10277	-1.89291e-08	0
Soft drinks not low calorie rtd still total	20.9502	7.51721	1.14678e-08	0
Liqueurs total	0.430039	1.19659	9.46369e-09	0
Spirits total	2.55051	5.9682	1.70364e-08	0
Bottled water still or carbonated total	101.103	<0.01	-2.2628e-08	0
Coffee (made-up weight) total	195.862	5.39208	2.54604e-08	0
Herbal tea (made-up weight) total	18.2529	<0.01	2.48828e-08	0
Tap water only total	389.863	<0.01	-1.00856e-08	0
Tea (made-up weight) total	351.9	0.153367	6.10447e-09	0
Meat alternatives incl ready meals & homemade dish total	1.99023	2.64969	3.74968e-09	0
Other manufactured vegetable products incl rm total	1.31819	2.30961	-1.98102e-08	0
Other vegetable fats and oils total	1.83823	16.4022	-5.9115e-09	0
Pasta manufactured products & ready meals total	6.44833	8.57742	-6.89182e-09	0
White bread (not high fibre; not multiseed bread) total	47.8241	125.866	-9.62816e-09	0
White fish coated or fried total	6.78698	15.1405	-5.09302e-09	0
Whole milk total	28.8726	18.8622	-4.04521e-09	0
Wholemeal bread total	13.7201	33.7849	2.64245e-08	0
Fortified wine total	0.530596	0.667171	4.99412e-09	0
Low alcohol & alcohol free cider & perry total	0.02831	0.0050958	7.94115e-09	0
Low alcohol and alcohol free wine total	0.215206	0.129679	-1.12929e-08	0
Wine total	35.4085	26.899	-9.74273e-09	0
Dairy desserts homemade total	0.115918	0.503847	2.30833e-08	0
Yogurt total	24.13	20.4024	-1.47302e-08	0
Fromage frais and dairy desserts manufactured total	2.07465	2.37674	2.36106e-08	0
Cereal based milk puddings - homemade total	0.26859	0.284941	3.38073e-09	0
Cereal based milk puddings - manufactured total	4.1067	3.94655	-5.75021e-09	0
Other cereal based puddings - homemade total	2.03272	2.88602	-2.64473e-09	0
Other cereal based puddings - manufactured total	1.9483	5.39807	9.36195e-09	0
Sponge puddings - homemade total	0.178057	0.545739	-2.37485e-08	0
Sponge puddings - manufactured total	0.404254	1.40382	6.16019e-09	0
Preserves total	2.94073	7.70823	1.29514e-08	0
Sugar total	3.04419	11.7495	-1.51969e-08	0
Sweet spreads fillings and icing total	0.621417	2.99434	3.63564e-09	0
Biscuits chocolate retail total	4.65402	21.0023	-1.06014e-08	0
Biscuits homemade total	0.135459	0.638903	-2.70348e-08	0
Biscuits manufactured / retail total	9.25443	41.7626	-4.74986e-09	0
Buns cakes & pastries homemade total	2.04219	8.25411	-1.82913e-08	0
Buns cakes & pastries manufactured total	10.5361	38.893	1.32931e-08	0
Cakes chocolate total	3.10617	11.4662	1.96676e-10	0
Fruit pies homemade total	0.280307	0.720695	-1.59772e-08	0
Fruit pies manufactured total	1.13011	3.45421	3.18447e-09	0
Chocolate confectionery total	9.01366	44.8839	-3.40849e-09	0
Sugar confectionery total	8.43629	25.7048	-3.93462e-09	0
Manufactured coated chicken / turkey products total	5.69027	14.1974	-0.302143	0.302143
Manufactured chicken products incl ready meals total	3.72002	5.43196	-0.302143	0.302143
Other chicken / turkey incl homemade recipe dishes total	23.0645	37.0125	-0.302143	0.302143
Other bacon and ham including homemade dishes total	9.64282	17.2763	-0.302143	0.302143
Ready meals / meal centres based on bacon and ham total	0.00879782	0.0210268	-0.302143	0.302143
Manufactured beef products including ready meals total	3.45228	3.92406	-0.302143	0.302143
Other beef & veal including homemade recipe dishes total	11.7941	21.3057	-0.302143	0.302143
Burgers and kebabs purchased total	3.84657	9.91188	-0.302143	0.302143
Manufactured lamb products including ready meals total	0.462038	0.542108	-0.302143	0.302143
Other lamb including homemade recipe dishes total	3.45668	7.0693	-0.302143	0.302143
Liver and dishes total	0.630691	1.3692	-0.302143	0.302143
Other meat including homemade recipe dishes total	0.889598	2.11552	-0.302143	0.302143
Other meat products manufactured incl ready meals total	1.47689	4.06703	-0.302143	0.302143
Manufactured pork products including ready meals total	0.751982	1.45986	-0.302143	0.302143
Other pork including homemade recipe dishes total	4.68777	9.6162	-0.302143	0.302143
Other sausages including homemade dishes total	7.07989	18.3821	-0.302143	0.302143
Ready meals based on sausages total	0.163835	0.300997	-0.302143	0.302143
		1744a	TRD ->	84.0607
			ARD ->	0.31721
TRD = Total Relative Deviation
ARD= Average Realtive Deviation
a = Total kilocalories in diet

## Sheet: 4d. Optimized Pathway F&V-UK
F&V-type or sub-food group	Amount (g/day)	Kcal	RD	abs(RD)
Apples	50.8097	25.3104	1.78207	1.78207
Strawberries	13.1297	3.89695	1.78207	1.78207
Plums	3.3477	1.30695	1.78207	1.78207
Raspberries	3.21182	0.830204	1.78207	1.78207
Cherries	0.862614	0.477153	1.78207	1.78207
Bananas	23.8345	20.1056	8.84048e-09	0
Pears	5.6397	2.3533	-6.40368e-09	0
Oranges	5.32183	1.92976	6.08538e-09	0
Tangerines	5.31969	2.14264	5.59995e-09	0
Grapes	5.11426	4.65419	6.51579e-09	0
Canned fruit	1.90764	0.952759	1.8605e-08	0
Melons	1.82585	0.500188	-2.06528e-08	0
Pineapple	1.60553	0.698879	-1.65784e-08	0
Blueberries	1.43476	0.580196	-2.80562e-08	0
Mangoes	1.42675	0.943487	-1.01553e-10	0
Nectarines	1.29265	0.516758	-7.1473e-09	0
Peaches	1.0986	0.364436	2.59777e-08	0
Water melon	0.901971	0.279611	2.28152e-09	0
Kiwi	0.869573	0.426091	-3.90829e-09	0
Grapefruit	0.808938	0.242681	5.9537e-10	0
Mixed fruits	0.615976	0.56109	-6.36621e-09	0
Apricots	0.447448	0.459259	3.19318e-09	0
Dates	0.432388	1.02158	1.35624e-09	0
Blackberries	0.374686	0.0930235	-1.15028e-08	0
Bilberries	0.261993	0.0785979	8.00802e-09	0
Lemons	0.208035	0.0355361	1.44392e-10	0
Rhubarb	0.205325	0.0426729	-1.85245e-09	0
Prunes	0.169769	0.223553	-1.15549e-08	0
Figs	0.168821	0.218857	2.93851e-08	0
Sharon fruit	0.167433	0.122226	9.34074e-09	0
Platain	0.135443	0.206891	2.35205e-08	0
Papaya	0.10546	0.0379656	3.57294e-08	0
Limes	0.102924	0.00926319	-7.46921e-09	0
Cranberries	0.101547	0.296587	-3.12298e-08	0
Pomegranate	0.0684423	0.0349056	1.95816e-09	0
Blackcurrants	0.066019	0.0171928	6.02666e-09	0
Gooseberries	0.0518007	0.0196659	-4.43946e-09	0
Red currants	0.0266345	0.00538276	-5.11402e-10	0
Currants	0.0197433	0.0527145	-8.98442e-09	0
Tamarinds	0.0173174	0.038791	2.7629e-08	0
Gojiberries	0.014157	0.0344015	2.70025e-08	0
Breadfruit	0.0113747	0.0141046	-1.37904e-08	0
Passion fruit	0.0110633	<0.01	1.62079e-08	0
Lychees	0.00957774	0.00555509	-5.43281e-11	0
Guava	0.00544849	<0.01	6.47901e-10	0
Loganberries	<0.01	<0.01	-5.57463e-09	0
Physalis	<0.01	<0.01	5.05004e-10	0
Quinces	<0.01	<0.01	-1.22308e-09	0
Onions	38.6085	11.1504	1.78207	1.78207
Carrots	37.7336	10.6619	1.78207	1.78207
Broccoli	18.2733	5.41393	1.78207	1.78207
Peppers	16.2816	3.24796	1.78207	1.78207
Cucumber	13.4202	1.78039	1.78207	1.78207
Broad beans	1.03495	0.22819	1.78207	1.78207
Cabbage	10.3436	1.68843	1.78207	1.78207
Cauliflower	8.15363	2.29474	1.78207	1.78207
Green beans	7.61274	1.73818	1.78207	1.78207
Leeks	3.93655	0.878224	1.78207	1.78207
Brussel sprouts	2.82617	1.12774	1.78207	1.78207
Asparagus	2.49538	0.36587	1.78207	1.78207
Lettuce	11.5125	1.33926	1.78207	1.78207
Peas	22.7653	16.2269	1.78207	1.78207
Courgettes	2.88989	0.619343	1.78207	1.78207
Baked beans	15.4666	12.4557	-6.29063e-09	0
Tomatoes raw	12.7824	2.01697	3.18808e-08	0
Tomatoes not raw	12.1389	2.82567	1.16386e-08	0
Mushrooms	4.55577	1.00448	7.49227e-09	0
Other beans	2.47306	0.545271	-1.11021e-08	0
Lentils	1.55165	1.55834	6.93963e-09	0
Sweet potato	1.63419	1.62372	4.68563e-09	0
Spinach	1.50674	0.30921	2.40659e-08	0
Parsnips	1.49905	1.14532	-1.43457e-08	0
Mixed leafsalad	1.44276	0.210669	-1.26711e-08	0
Avocado	1.24019	2.35635	-3.18532e-08	0
Beetroot	1.22555	0.446011	3.57402e-08	0
Bean and lentil based foods	1.07241	2.80161	-1.11766e-08	0
Celery	0.979286	0.0724366	-7.47773e-11	0
Butternut squash	0.918093	0.29379	-2.82963e-09	0
Olives	0.583634	0.619606	7.42307e-09	0
Aubergine	0.574569	0.106072	-6.93088e-10	0
Mixed vegetables	0.570747	0.229869	7.14739e-09	0
Turnips	0.412069	0.0500285	-6.60826e-09	0
Rocket	0.387523	0.0697542	7.01848e-09	0
Bean sprouts	0.321123	0.0915565	1.16964e-08	0
Garlic	0.29074	0.284925	-1.5492e-08	0
Fresh herbs	0.241491	0.0766777	-6.34598e-09	0
Radish	0.225832	0.0280383	-2.20665e-08	0
Ginger	0.173916	0.066088	9.68911e-09	0
Celeriac	0.114819	0.0172229	1.50185e-08	0
Watercress	0.106397	0.0234073	3.58701e-08	0
Okra	0.091006	0.0254817	-5.44601e-09	0
Pak choi	0.0809389	0.0113314	3.115e-09	0
Fennel	0.0599955	0.00671509	-6.44611e-09	0
Yams	0.0565503	0.0752119	-1.13071e-09	0
Chinese leaves	0.0523239	0.00837182	-9.78338e-10	0
Swiss chard	0.0484501	0.0101745	-5.60452e-10	0
Artichoke	0.0401782	0.00507378	-1.15379e-08	0
Water chestnut	0.03235	0.0100285	4.60127e-09	0
Bamboo shoots	0.0320041	<0.01	1.12431e-08	0
Marrow	0.0187002	<0.01	-1.00984e-08	0
Sweetcorn	2.4573	1.4152	-1.81998e-08	0
Pumpkin	0.0171428	0.0109913	6.28628e-09	0
Chicory	0.0162938	<0.01	2.33655e-09	0
Swede	0.976375	0.107401	-4.68548e-09	0
Endive	0.0138963	<0.01	-3.15672e-08	0
Cho-Cho	0.0135449	<0.01	6.42976e-09	0
Mustard cress	0.0130071	<0.01	-1.73893e-08	0
Raddicio	0.0104833	<0.01	4.37253e-08	0
Cassava	0.0103445	0.016034	3.17037e-08	0
Kohl rabi	0.00791205	<0.01	4.34183e-09	0
Gourd	0.00555231	<0.01	3.07793e-09	0
Horseradish	<0.01	<0.01	1.09575e-08	0
1% fat milk total	2.99529	1.19812	-1.65806e-08	0
Animal fats total	0.167601	1.23142	2.69064e-08	0
Artificial sweeteners total	0.353012	0.116157	-8.9017e-09	0
Alcoholic soft drinks total	1.80833	1.11853	-9.10269e-10	0
Beers and lagers total	96.6298	34.2156	-1.00771e-09	0
Cider and perry total	13.5487	5.95394	1.41152e-08	0
Low alcohol & alcohol free beer & lager total	0.688258	0.0969274	-3.60381e-09	0
Chocolate breakfast cereals total	0.968735	3.789	-4.81553e-09	0
Maize based breakfast cereals total	2.6055	10.1908	1.65833e-08	0
Oat based breakfast cereals total	0.256361	1.0027	-1.14099e-08	0
Wheat based breakfast cereals total	0.178463	0.698018	-9.81889e-09	0
Brown granary and wheatgerm bread total	14.186	35.7497	-2.02865e-09	0
Butter total	4.65963	34.2359	3.42112e-09	0
Cheddar cheese total	9.1785	37.6618	-3.9417e-10	0
Cottage cheese total	0.599973	0.517804	6.59496e-09	0
Other cheese total	4.99402	15.0949	7.65255e-09	0
Chips purchased including takeaway total	19.3081	43.2108	1.84499e-08	0
Other fried / roast potatoes incl homemade dishes total	13.2381	22.2096	-2.20621e-08	0
Other manufactured potato products fried/baked total	4.12132	7.46706	4.22853e-09	0
Chocolate milk total	1.61266	1.16111	-2.24969e-08	0
Crisps and savoury snacks total	7.54129	37.5167	-3.61659e-09	0
Calcium only or with vitamin d total	0.0272447	<0.01	-1.49851e-08	0
Cod liver oil and other fish oils (incl vit a,d,e) total	0.0798494	0.80446	5.74616e-09	0
Evening primrose oil and other plant oils total	0.0225981	0.1931	-1.14627e-08	0
Folic acid total	0.00606271	<0.01	-3.18824e-09	0
Iron only or with vitamin c total	0.0070938	<0.01	-5.0875e-09	0
Minerals (two or more incl multimins) no vitamins total	<0.01	<0.01	1.43823e-08	0
Multivitamin and/or minerals with omega 3 total	0.0119375	0.0462464	1.81565e-08	0
Non-nutrient supplements (incl herbal) total	0.273667	<0.01	-1.04942e-08	0
Other nutrient supplements total	0.0775386	0.0658638	-2.25463e-09	0
Single vits or mins not folic acid, fe, ca, vit c total	0.054927	<0.01	-6.24788e-09	0
Vitamin c only total	0.030048	<0.01	-4.7309e-09	0
Vitamins (two or more incl multivits) no minerals total	0.0328697	0.0209627	1.47604e-08	0
Vitamins and minerals (incl multivits & minerals) total	0.0728283	0.0423734	-5.56915e-09	0
Manufactured egg products including ready meals total	1.78271	4.52756	8.71059e-09	0
Other eggs and egg dishes including homemade total	18.0103	28.1176	-2.25008e-08	0
Fruit juice total	45.0221	16.8222	1.09688e-08	0
Chocolate high fibre breakfast cereals total	0.386613	1.51215	-1.67824e-09	0
Oat based high fibre breakfast cereals total	6.3744	24.9321	-5.63625e-09	0
Other high fibre breakfast cereals total	0.480668	1.88003	5.45721e-09	0
Wheat based high fibre breakfast cereals total	5.59208	21.8722	1.4189e-09	0
Ice cream total	5.51703	11.689	7.83565e-09	0
Low fat spread not polyunsaturated total	0.233682	0.785462	1.81257e-08	0
Pizza total	14.8611	37.9981	-1.22244e-08	0
Homemade meat pies and pastries total	0.931977	2.4867	2.69112e-09	0
Manufactured meat pies and pastries total	7.47299	22.9329	-4.9126e-09	0
Beverages dry weight total	1.79061	5.51915	1.44475e-08	0
Nutrition powders and drinks total	1.16822	2.81115	-1.61462e-08	0
Rice manufactured products & ready meals total	2.34728	3.75696	6.82108e-09	0
Savoury sauces pickles gravies & condiments total	28.6202	38.8491	1.18262e-09	0
Soup homemade total	2.21873	0.908735	-7.85856e-09	0
Soup manufactured/ retail total	16.4785	6.57658	-2.83078e-08	0
Nuts and seeds total	5.16058	22.4331	-8.34212e-09	0
Manufactured oily fish products incl ready meals total	2.01865	4.12964	1.61881e-08	0
Other oily fish including homemade dishes total	5.70408	13.2632	-3.18397e-09	0
Other bread total	1.64605	3.99656	-2.60895e-08	0
Other breakfast cereals (not high fibre) total	1.49153	5.8338	-1.20358e-09	0
Block margarine total	0.0838861	0.574111	-1.73767e-09	0
Cream (including imitation cream) total	2.38641	7.90805	-1.05546e-08	0
Other milk total	7.79984	5.28331	4.34393e-09	0
Other potato products & dishes - manufactured total	1.46517	1.90791	-2.04971e-08	0
Other potatoes including homemade dishes total	49.3598	39.6093	3.96408e-09	0
Manufactured canned tuna products incl ready meals total	3.05965	3.92265	5.21968e-09	0
Manufactured shellfish products incl ready meals total	0.446148	0.565017	-8.55321e-09	0
Manufactured white fish products incl ready meals total	0.51822	0.608563	3.95941e-09	0
Other canned tuna including homemade dishes total	0.718552	0.91241	-3.98594e-09	0
Other shellfish including homemade dishes total	2.027	1.79562	-6.45807e-09	0
Other vegetables including homemade dishes - not part of veg	4.23692	1.77545	2.90517e-09	0
Other cereals total	14.2258	40.0732	1.60056e-08	0
Other pasta including homemade dishes total	22.6257	32.5278	-1.15754e-08	0
Other rice including homemade dishes total	23.9315	32.9661	-6.64247e-09	0
Other white fish including homemade dishes total	3.47311	3.37586	-1.10481e-08	0
Rice based breakfast cereals total	0.53668	2.09911	6.4794e-09	0
Almond milk total	1.20122	0.516526	2.48239e-08	0
Dairy free cheese total	0.0138408	0.0102422	-2.92531e-08	0
Less than 1% dairy low fat spread total	0.480595	2.97488	-6.44937e-09	0
Less than 1% dairy reduced fat spread total	0.680175	4.21028	-4.64355e-09	0
Non dairy cream total	0.0081619	0.0153444	-3.78321e-09	0
Non dairy desserts total	0.464062	1.00237	9.5753e-10	0
Non dairy ice cream total	0.784605	1.69475	-3.01622e-09	0
Other non dairy milk total	1.17435	0.504971	2.86627e-08	0
Soya milk total	4.12416	1.77339	-7.0157e-09	0
Polyunsaturated low fat spread total	0.517575	1.61238	-2.33552e-09	0
Polyunsaturated oils total	0.673426	5.82201	2.43544e-09	0
Reduced fat spread (not polyunsaturated) total	3.74932	20.4159	3.0657e-10	0
Reduced fat spread (polyunsaturated) total	0.473683	2.31605	-1.59876e-09	0
Semi skimmed milk total	108.27	48.1139	-3.27563e-08	0
Skimmed milk total	15.4563	5.13766	-2.82733e-08	0
Smoothies 100% fruit and/or juice total	2.30864	1.1526	1.22836e-08	0
Soft drinks low calorie carbonated total	62.1594	0.582957	4.1703e-09	0
Soft drinks low calorie concentrated total	73.8583	0.746174	3.49969e-09	0
Soft drinks low calorie rtd still total	3.88786	0.162993	-1.17347e-08	0
Soft drinks not low calorie carbonated total	80.8557	31.0493	-3.46965e-09	0
Soft drinks not low calorie concentrated total	21.0195	4.10175	-2.59519e-10	0
Soft drinks not low calorie rtd still total	20.945	7.51533	-5.03684e-10	0
Liqueurs total	0.429931	1.19629	-2.84092e-10	0
Spirits total	2.54987	5.96671	-7.00988e-09	0
Bottled water still or carbonated total	101.077	0	3.61109e-08	0
Coffee (made-up weight) total	195.813	5.39073	-1.76248e-09	0
Herbal tea (made-up weight) total	18.2483	<0.01	1.77465e-08	0
Tap water only total	389.765	<0.01	-4.8673e-10	0
Tea (made-up weight) total	351.812	0.153329	-6.94502e-09	0
Meat alternatives incl ready meals & homemade dish total	1.98973	2.64902	-1.82519e-08	0
Other manufactured vegetable products incl rm total	1.31786	2.30903	-1.14921e-08	0
Other vegetable fats and oils total	1.83777	16.3981	8.4643e-09	0
Pasta manufactured products & ready meals total	6.44672	8.57527	4.61969e-09	0
White bread (not high fibre; not multiseed bread) total	47.8122	125.834	3.0333e-09	0
White fish coated or fried total	6.78528	15.1368	-4.56545e-09	0
Whole milk total	28.8654	18.8574	-6.67025e-09	0
Wholemeal bread total	13.7167	33.7765	9.55539e-09	0
Fortified wine total	0.530463	0.667004	-4.14503e-09	0
Low alcohol & alcohol free cider & perry total	0.0283029	0.00509453	1.39249e-08	0
Low alcohol and alcohol free wine total	0.215152	0.129647	1.00497e-08	0
Wine total	35.3996	26.8923	-3.67207e-09	0
Dairy desserts homemade total	0.115889	0.50372	-3.97955e-08	0
Yogurt total	24.124	20.3973	-9.85976e-10	0
Fromage frais and dairy desserts manufactured total	2.07413	2.37614	1.25562e-08	0
Cereal based milk puddings - homemade total	0.268523	0.28487	8.44129e-09	0
Cereal based milk puddings - manufactured total	4.10567	3.94556	-6.70839e-09	0
Other cereal based puddings - homemade total	2.03221	2.8853	-9.42161e-09	0
Other cereal based puddings - manufactured total	1.94781	5.39672	-8.86204e-09	0
Sponge puddings - homemade total	0.178013	0.545602	-2.39022e-08	0
Sponge puddings - manufactured total	0.404153	1.40347	-7.54181e-09	0
Preserves total	2.93999	7.7063	2.75625e-09	0
Sugar total	3.04343	11.7466	3.87358e-09	0
Sweet spreads fillings and icing total	0.621261	2.99359	1.37557e-09	0
Biscuits chocolate retail total	4.17077	18.8215	-0.103611	0.103611
Biscuits homemade total	0.121394	0.572563	-0.103611	0.103611
Biscuits manufactured / retail total	8.29349	37.4262	-0.103611	0.103611
Buns cakes & pastries homemade total	1.83014	7.39704	-0.103611	0.103611
Buns cakes & pastries manufactured total	9.44205	34.8546	-0.103611	0.103611
Cakes chocolate total	2.78364	10.2756	-0.103611	0.103611
Fruit pies homemade total	0.251201	0.645862	-0.103611	0.103611
Fruit pies manufactured total	1.01277	3.09554	-0.103611	0.103611
Chocolate confectionery total	8.07772	40.2234	-0.103611	0.103611
Sugar confectionery total	7.56031	23.0357	-0.103611	0.103611
Manufactured coated chicken / turkey products total	6.76111	16.8692	-0.170607	0.170607
Manufactured chicken products incl ready meals total	4.42009	6.4542	-0.170607	0.170607
Other chicken / turkey incl homemade recipe dishes total	27.405	43.9778	-0.170606	0.170607
Other bacon and ham including homemade dishes total	11.4575	20.5275	-0.170607	0.170607
Ready meals / meal centres based on bacon and ham total	0.0104535	0.0249838	-0.170607	0.170607
Manufactured beef products including ready meals total	4.10196	4.66253	-0.170607	0.170607
Other beef & veal including homemade recipe dishes total	14.0136	25.3152	-0.170606	0.170607
Burgers and kebabs purchased total	4.57045	11.7772	-0.170607	0.170607
Manufactured lamb products including ready meals total	0.548989	0.644126	-0.170607	0.170607
Other lamb including homemade recipe dishes total	4.10719	8.39966	-0.170607	0.170607
Liver and dishes total	0.74938	1.62686	-0.170607	0.170607
Other meat including homemade recipe dishes total	1.05701	2.51363	-0.170607	0.170607
Other meat products manufactured incl ready meals total	1.75482	4.8324	-0.170606	0.170607
Manufactured pork products including ready meals total	0.893496	1.73459	-0.170607	0.170607
Other pork including homemade recipe dishes total	5.56995	11.4259	-0.170607	0.170607
Other sausages including homemade dishes total	8.41224	21.8414	-0.170607	0.170607
Ready meals based on sausages total	0.194667	0.357641	-0.170607	0.170607
	Sum	1744a	TRD ->	39.5779
			ARD ->	0.149351
TRD = Total Relative Deviation
ARD= Average Realtive Deviation
a = Total kilocalories in diet

[truncated: 1 more sheets: 4e. Optimized Pathway VEG-UK]
